# Supplementary material for: Predictive Roles of Thinking Styles in Coping Strategies Among Mainland Postgraduate Students in Hong Kong
Source: Front Psychol. 2022 Jan 28;12:693637. doi: 10.3389/fpsyg.2021.693637 (PMC8833253; doi:10.3389/fpsyg.2021.693637)
Supplement: Supplementary file 1 [file Table_1.XLS]

## Sheet: 原始数据
Q1	Q2	Q3	Q4	Q5	Q6	Q7	Q8	Q9	Q10	Q11	Q12	Q13	Q14	Q15	Q16	Q17	Q18	Q19	Q20	Q21	Q22	Q23	Q24	Q25	Q26	Q27	Q28	Q29	Q30	Q31	Q32	Q33	Q34	Q35	Q36	Q37	Q38	Q39	Q40	Q41	Q42	Q43	Q44	Q45	Q46	Q47	Q48	Q49	Q50
2	1	1	4	1	1	1	peninsula0204@163.com	6	5	6	7	7	6	3	7	3	6	4	6	6	7	6	7	5	4	6	7	4	6	6	5	5	6	6	6	5	6	5	6	6	5	4	5	4	5	6	6	6	5
2	1	1	3	1	3	1	825865665@qq.com	5	7	4	6	6	6	2	6	7	7	7	5	7	7	7	4	5	6	7	6	3	7	3	3	4	6	5	6	6	3	7	7	5	3	3	4	7	7	7	4	3	4
1	1	1	3	1	2	1	2549726263@qq.com	5	5	5	5	5	5	5	5	5	5	6	5	6	7	6	6	6	6	6	6	6	6	6	6	6	6	6	6	6	6	6	6	6	6	6	6	6	5	7	5	6	6
1	2	1	7	1	2	1	No@No.com	6	5	6	5	6	6	5	6	5	5	5	6	5	6	6	6	6	6	6	6	6	5	5	6	6	5	6	5	6	6	5	6	5	5	5	6	6	6	6	6	6	6
2	1	1	5	1	2	1	455723119@qq.com	5	5	6	6	5	5	3	4	4	5	5	6	6	5	5	4	4	7	5	5	5	5	5	5	5	5	5	5	5	5	5	5	5	5	5	5	5	5	5	5	5	5
2	1	1	1	1	3	1	buyuanyi@qq.com	5	4	4	4	5	5	2	6	2	4	6	6	6	6	6	6	6	5	6	6	6	6	6	7	5	6	6	6	4	5	6	6	6	6	6	1	3	5	4	4	4	4
2	1	1	7	1	3	1	111@11.com	1	1	2	7	7	6	1	5	1	5	6	5	5	1	5	7	7	4	4	4	4	6	4	5	3	5	4	4	4	4	4	6	4	6	4	6	7	4	5	5	5	6
2	2	1	6	1	1	2	tyzxzt@126.com	2	2	5	5	5	2	2	5	3	5	5	5	5	4	5	2	4	5	5	5	2	4	3	3	5	5	3	4	4	5	5	4	5	5	2	5	4	5	4	3	4	4
2	1	1	6	1	2	1	531855763@qq.com	3	6	6	6	5	3	2	5	2	3	3	6	5	5	4	3	5	5	6	6	2	5	5	4	5	6	6	6	6	3	6	5	6	5	3	4	2	5	6	3	6	5
2	1	1	5	1	2	1	459130102@qq.com	3	6	6	6	5	5	3	6	4	4	5	5	6	6	6	4	4	5	6	6	3	4	5	4	3	3	5	5	6	6	6	6	5	6	4	4	5	5	5	3	5	6
1	1	1	1	1	3	1	benqi0907@163.com	4	6	4	4	3	7	1	6	7	6	7	7	7	4	6	4	6	6	6	6	3	6	6	6	6	6	6	6	7	4	4	3	6	4	3	6	4	6	6	4	4	2
2	1	1	4	1	2	1	yujingwang_jasmine@163.com	5	6	6	7	6	4	3	7	2	5	5	6	7	6	4	6	7	4	7	5	3	5	4	5	3	5	3	4	4	3	6	6	5	5	2	4	5	5	5	5	6	3
2	1	1	5	1	1	1	13162309380@163.com	5	5	5	6	6	4	2	5	5	5	4	6	6	6	6	4	6	4	6	6	2	5	5	5	6	6	6	6	6	6	6	6	6	6	3	5	6	6	6	2	6	6
2	1	1	5	1	3	1	1048039075@qq.com	6	4	3	4	4	4	2	4	4	4	4	4	4	4	4	4	4	3	5	4	6	6	6	5	3	6	4	4	4	3	5	4	5	6	6	4	5	5	4	5	5	5
2	2	1	4	1	1	2	shwmiao@gmail.com	2	5	6	7	6	2	2	6	3	3	4	6	6	7	5	2	7	6	4	6	2	4	2	4	4	4	2	5	4	6	6	2	4	5	2	2	2	3	5	2	7	2
1	1	1	3	1	1	1	jinhuihu@hku.hk	6	5	5	6	6	5	2	6	4	6	6	6	6	5	5	6	6	4	6	5	2	3	5	6	5	5	5	6	5	4	5	6	5	6	3	5	4	5	5	5	6	6
2	1	1	3	1	1	1	cuiyi@connect.hku.hk	2	5	3	5	6	2	3	3	5	6	6	3	4	6	6	3	5	6	6	6	3	3	6	3	5	3	3	3	3	2	3	6	6	3	2	2	6	6	3	6	4	6
2	1	1	5	1	2	1	wyj666@hku.hk	7	4	7	4	6	4	2	5	2	4	6	6	4	5	4	5	6	4	6	6	5	4	6	5	4	6	6	5	5	5	6	6	3	6	2	4	6	6	6	6	6	6
2	1	1	2	1	2	1	mrjjack@163.com	5	4	5	6	3	4	5	6	6	6	4	3	3	5	2	5	2	3	4	6	6	3	4	4	3	4	2	3	5	4	6	6	4	3	2	3	3	5	3	2	5	6
2	2	1	3	5	1	2	sunflowerzhouwei@163.com	4	4	5	7	5	2	1	7	2	3	3	5	6	2	2	2	5	2	3	2	1	3	3	3	7	5	3	4	2	6	6	3	7	6	2	3	2	3	4	1	4	4
2	1	1	4	1	2	1	yuenyum@hku.hk	5	7	3	6	6	2	3	7	5	4	7	7	6	3	7	5	6	6	5	7	5	6	4	3	6	6	5	6	7	5	7	5	5	5	3	6	6	7	7	3	6	6
2	1	1	6	1	2	1	jiangshanzoe@163.com	4	4	4	4	5	3	4	5	4	5	5	5	4	4	4	5	4	4	4	5	5	4	3	4	4	4	5	4	4	5	4	4	5	5	5	5	5	4	4	4	4	5
2	1	1	1	1	2	1	13507689756@163.com	5	6	6	6	6	6	3	3	5	5	5	5	5	5	5	5	5	5	5	5	5	5	5	5	5	5	5	5	6	5	6	5	6	6	6	6	6	6	6	6	6	5
2	1	1	5	1	1	1	xbzhs@163.com	5	5	6	5	5	5	5	5	5	5	5	6	5	6	5	6	5	6	5	6	5	6	5	6	5	6	6	5	6	5	5	6	5	5	5	5	5	5	6	5	6	5
2	3	2	5	1	1	1	Susancy@connect.hku.hk	7	1	1	4	5	5	1	7	1	2	3	7	7	7	7	1	7	3	5	3	1	5	1	1	3	7	3	7	7	7	7	3	6	7	2	4	7	7	7	1	2	1
1	1	1	7	1	1	1	1217766056@qq.com	7	5	6	7	7	7	1	5	7	5	6	6	7	7	5	4	5	4	7	7	5	7	5	5	6	5	5	5	7	7	7	6	5	6	7	7	7	7	7	7	5	5
2	2	1	7	8	1	1	bunny0421@yahoo.com	4	7	7	7	7	7	1	7	3	5	7	7	7	7	4	4	4	4	4	7	7	7	7	7	5	5	5	5	5	5	5	5	5	5	5	5	5	4	5	4	4	6
2	2	1	2	1	3	1	nosskka@qq.com	1	1	5	4	6	4	4	5	5	5	5	5	5	6	6	4	5	5	5	5	5	5	6	5	5	5	5	5	5	5	5	5	5	5	5	5	5	5	5	5	5	5
2	1	1	5	1	2	1	570999042@qq.com	4	3	5	5	5	2	2	5	2	5	4	4	4	4	3	2	4	4	4	5	2	4	4	4	4	5	5	3	5	3	5	4	4	4	2	3	3	5	5	2	5	5
2	1	1	3	1	3	1	291643319@qq.com	5	5	5	6	6	6	2	6	7	6	6	6	4	6	6	3	6	3	4	5	2	6	6	6	3	6	3	6	6	6	6	6	6	6	6	6	6	6	6	6	3	6
2	1	1	1	2	3	1	nonono@qq.com	4	4	6	7	7	5	2	7	1	7	5	7	7	4	4	1	5	4	4	4	5	5	5	5	6	7	4	7	4	7	7	6	6	4	1	3	4	4	7	1	5	4
2	1	1	2	1	2	1	804613713@qq.com	5	6	6	7	6	1	1	5	4	7	7	7	7	7	6	4	7	6	7	6	7	5	7	7	7	5	2	3	2	2	4	6	6	6	5	5	5	7	6	2	6	7
1	2	1	2	8	3	1	liuxuanhua90@foxmail.com	1	2	4	7	7	1	4	7	5	7	7	1	5	7	4	6	7	6	6	7	6	7	7	1	2	4	1	7	5	2	2	7	4	2	5	3	5	6	3	3	4	7
2	1	1	3	1	2	1	Llxy0660@gmail.com	2	3	6	5	5	3	2	5	5	6	4	7	7	3	3	2	7	6	2	6	7	6	7	7	4	6	6	6	6	6	5	6	3	3	5	6	6	5	6	5	6	3
2	3	2	4	1	1	1	aaa@163.com	5	7	6	6	6	6	2	6	7	7	6	7	6	7	4	3	6	3	6	5	6	7	5	7	5	7	6	7	7	7	7	6	2	7	2	6	6	5	7	4	7	7
2	2	1	6	1	2	2	530107321@qq.com	3	5	4	7	7	1	2	5	5	5	5	6	4	5	5	3	5	6	5	5	4	6	6	4	6	7	3	6	6	4	6	5	5	4	2	3	4	6	7	4	4	3
2	1	1	4	1	2	1	sr333639@163.com	4	3	2	5	5	3	2	6	5	5	6	7	5	5	4	3	5	3	5	6	6	6	7	5	5	5	4	5	4	7	6	3	4	6	3	5	3	5	5	3	6	6
2	2	1	4	1	2	1	tianyuj@connect.hku.hk	6	4	3	6	7	4	2	6	4	7	7	4	6	5	5	3	6	6	7	6	3	2	6	5	7	5	3	3	4	5	4	4	7	4	3	2	5	6	3	3	3	6
2	1	1	5	1	3	1	790366584@qq.com	1	4	7	7	4	7	7	7	1	4	7	6	6	6	6	6	4	5	5	5	6	6	6	6	6	6	7	7	6	6	6	6	6	6	6	6	6	6	6	6	5	6
2	1	1	4	1	1	1	u3567616@connect.hku.hk	5	4	6	6	6	3	2	5	2	5	6	3	5	5	5	5	5	3	5	5	5	5	2	3	4	5	2	6	4	5	5	6	5	6	3	5	3	4	5	6	6	4
2	5	2	2	8	2	1	1892365@qq.com	1	4	2	5	4	4	4	4	4	4	4	5	4	4	4	4	4	5	4	5	2	2	4	3	4	4	4	4	3	4	4	5	5	5	3	3	5	5	5	4	4	5
1	1	1	2	1	1	1	346848826@qq.com	6	6	4	5	6	6	2	6	3	6	5	6	6	6	4	6	6	4	6	6	5	5	5	4	5	5	5	6	5	5	5	6	4	5	5	5	6	6	6	3	3	3
2	1	1	4	1	2	1	kyleechan@hotmail.com	6	3	7	6	7	3	1	6	3	5	3	5	6	6	6	2	5	7	7	7	3	5	7	6	7	5	6	5	3	3	6	6	7	6	2	3	4	6	6	2	6	7
2	1	1	4	1	3	1	yinningxin@hotmail.com	2	6	7	3	6	7	4	7	2	4	2	7	5	7	5	4	7	7	5	7	7	7	6	7	4	6	6	7	7	7	7	5	2	7	4	4	7	7	7	7	7	7
2	1	1	3	1	2	1	aa@aa.com	3	3	5	3	6	3	3	5	2	5	5	4	3	5	5	5	4	5	5	4	3	4	3	3	3	2	3	4	4	6	3	4	2	2	4	3	4	5	5	5	5	4
2	1	1	4	1	3	1	WanghuizePRC@yeah.net	5	3	6	6	6	2	4	6	6	7	5	3	6	7	6	6	7	6	6	6	4	5	5	4	6	3	5	5	3	3	3	7	6	6	3	4	6	6	3	3	2	5
2	2	1	5	1	2	1	328956911@qq.com	3	4	7	7	7	4	2	6	1	6	6	6	6	6	5	5	5	5	5	5	2	5	5	4	7	6	4	6	5	2	7	6	6	6	2	4	2	6	6	2	7	6
1	1	1	2	1	2	2	noahshen@connect.hku.hk	3	6	6	6	6	2	2	5	4	6	6	6	6	6	6	6	5	6	6	6	4	6	3	4	6	5	4	2	5	5	7	6	5	3	2	3	6	6	4	2	4	4
2	1	1	3	1	2	1	-@qq.com	4	6	6	7	7	2	1	4	2	6	6	3	3	4	3	4	6	4	6	6	2	3	5	5	6	4	3	3	4	3	4	4	6	6	5	3	3	6	3	4	6	6
2	1	1	7	1	1	1	467073306@qq.com	5	3	7	6	5	3	2	6	3	4	5	5	5	7	6	3	7	5	5	7	2	6	4	5	4	6	5	6	6	6	5	5	4	7	4	5	5	5	5	3	7	7
2	2	1	3	1	3	1	0000000@qq.com	5	6	4	5	5	4	5	4	5	1	5	2	5	2	5	4	2	5	4	6	5	3	4	4	4	2	4	4	4	5	4	6	3	5	4	4	3	5	3	4	5	6
2	2	2	6	1	2	1	baoren92@163.com	4	6	6	6	6	4	2	6	1	6	6	5	5	5	5	6	6	3	6	6	2	5	5	4	6	5	6	4	6	6	6	5	6	6	5	4	2	4	5	2	6	6
2	1	3	1	1	3	1	wujie9741@126.com	1	1	7	5	7	1	3	7	3	7	7	4	5	7	7	7	7	7	7	7	7	3	7	7	7	2	2	2	2	5	3	7	3	7	7	1	7	7	3	7	7	7
2	2	1	5	1	3	1	annabel201206@gmail.com	3	4	6	7	6	6	4	6	6	6	7	4	6	6	6	4	6	6	6	6	3	5	6	2	6	5	3	4	5	2	5	6	6	3	4	4	4	4	5	2	5	5
2	1	1	3	1	3	1	821354804@qq.com	4	4	5	4	6	5	3	5	4	6	5	6	6	6	4	6	6	6	5	6	4	6	5	6	5	6	4	6	6	5	6	6	6	6	6	4	5	5	6	6	6	6
2	1	1	6	1	2	1	774571933@qq.com	5	3	4	5	5	4	4	6	4	4	4	6	4	5	4	4	5	5	4	4	3	4	5	4	5	4	4	5	6	3	6	6	5	5	4	4	5	5	6	3	6	4
2	2	1	6	1	2	1	1276659439@qq.com	3	2	5	5	6	1	5	6	3	7	7	5	4	6	6	4	5	7	4	7	7	5	6	5	5	4	3	2	3	2	6	6	6	4	3	3	6	6	4	4	5	6
2	2	1	4	1	2	1	394840349@qq.com	3	5	5	5	5	2	2	6	3	5	5	5	5	5	3	3	6	6	6	5	3	5	4	5	5	5	4	5	5	5	6	4	6	6	3	3	3	5	5	3	5	5
2	2	1	3	1	1	1	674778274@qq.com	5	5	5	6	5	4	3	5	5	4	5	6	5	6	6	3	5	6	4	4	2	6	2	3	3	6	3	7	6	7	7	3	3	4	2	6	4	5	6	4	4	5
2	1	1	3	1	1	1	2687135148@qq.com	6	6	6	6	5	3	2	5	2	5	4	7	7	6	4	2	5	5	4	5	4	5	3	5	5	6	4	6	5	6	7	4	5	4	2	4	3	5	7	3	5	4
2	2	1	7	1	2	1	dingwanru1121@163.com	7	6	5	5	6	6	2	4	2	5	6	6	5	4	5	4	6	3	6	5	2	4	5	6	6	5	3	3	4	3	5	4	6	5	2	3	3	4	4	2	5	5
1	3	2	3	1	1	1	249467683@qq.com	5	6	6	7	6	6	3	6	4	6	6	7	6	7	6	4	5	4	5	6	4	5	6	5	6	6	5	7	6	4	7	5	6	6	4	5	4	4	6	4	6	5
2	2	1	2	1	3	1	u3564589@connect.hku.hk	5	6	3	6	3	5	2	6	4	2	4	7	7	2	3	2	4	2	2	4	5	7	5	4	2	6	7	7	7	6	7	4	2	4	3	6	5	3	7	3	4	5
2	1	1	2	1	2	1	494951066@qq.com	2	3	6	5	6	2	2	6	7	7	6	7	6	6	6	4	5	7	6	6	4	5	3	4	6	6	2	2	6	6	6	3	4	3	4	2	7	7	6	2	5	6
1	2	2	4	4	1	2	xwqcsy@gmail.com	4	5	5	6	7	3	6	4	4	4	4	5	4	5	5	4	4	6	5	4	4	5	5	2	4	4	6	5	7	6	5	5	5	5	6	3	6	6	4	6	4	4
2	2	1	2	1	2	2	u3006732@connect.hku.hk	5	7	5	5	5	7	7	5	2	7	5	5	7	7	7	1	7	5	7	7	2	5	5	5	2	6	5	5	7	7	7	7	7	7	7	4	7	7	7	7	7	7
2	1	1	2	1	1	1	xiaoqi_bai@foxmail.com	5	3	5	6	6	6	2	6	5	5	6	4	6	4	5	6	5	4	4	5	2	5	3	4	5	5	4	6	5	6	6	5	6	2	5	5	7	5	5	2	4	4
2	2	2	6	8	1	1	330776209@qq.com	4	7	3	6	7	5	4	7	6	5	6	7	6	6	7	1	6	7	7	6	1	6	6	4	6	6	6	6	6	6	7	6	7	2	1	4	5	7	7	1	5	5
2	1	1	6	1	2	1	cristy95@163.com	3	6	7	2	3	4	4	6	2	4	6	7	3	3	3	2	5	6	5	3	5	7	7	7	2	7	7	7	7	7	7	4	2	7	2	5	2	2	7	7	7	2
2	1	1	7	1	1	1	961107105@qq.com	5	5	2	6	6	2	2	6	4	4	5	5	5	5	5	4	5	5	5	5	2	4	3	5	5	5	3	6	5	5	6	4	5	4	2	3	6	6	6	4	4	4
2	1	1	2	1	3	1	15521003791@qq.com	2	2	7	7	4	2	6	5	3	5	5	5	5	6	5	5	6	7	6	6	1	4	4	3	5	5	4	4	4	5	5	5	5	5	5	4	4	4	4	4	5	4
1	3	2	7	4	1	2	cs@sojump.com	3	7	5	7	7	4	1	6	4	4	6	5	7	4	6	4	6	2	6	4	3	4	5	6	6	3	3	3	3	6	3	4	5	4	3	3	4	4	3	4	4	4
1	1	1	3	1	1	1	cs@sojump.com	6	5	2	6	5	4	3	5	6	6	5	6	4	5	5	6	3	3	6	6	3	6	7	7	5	5	3	5	4	5	6	4	6	2	3	3	6	4	6	5	2	3
1	2	2	6	4	1	2	105913180@qq.com	4	6	6	7	7	4	2	7	6	6	6	5	5	6	6	5	7	7	6	5	4	6	4	4	6	5	4	4	5	7	4	6	6	6	3	4	4	6	3	2	6	4
1	1	1	2	1	3	1	123652353@qq.com	4	4	4	6	4	3	2	4	3	3	5	5	5	4	3	2	4	4	4	4	2	5	4	4	4	4	4	5	6	4	5	2	4	3	2	4	4	4	6	2	3	4
2	1	1	5	1	1	1	739742889@qq.com	2	5	3	5	5	5	3	5	2	5	4	5	5	5	5	3	5	6	5	5	3	5	5	3	4	5	4	5	5	3	5	3	5	3	2	3	5	5	5	3	6	4
2	1	1	5	1	2	1	aliceluorong@gmail.com	6	4	6	6	6	4	2	6	4	6	6	5	4	6	4	4	6	4	5	6	4	6	5	4	4	4	4	4	5	5	5	5	4	5	4	4	5	5	5	4	5	5
2	1	1	4	1	1	1	aribexx@gmail.com	3	5	3	5	5	2	2	4	6	3	6	7	5	3	3	5	5	5	3	5	5	4	6	3	4	5	4	5	4	5	6	4	5	4	2	4	6	5	5	3	3	6
2	1	1	3	1	2	1	mistyz0812@163.com	3	3	5	3	6	2	5	5	4	2	7	3	2	6	7	4	7	7	7	7	5	4	5	5	6	3	3	3	4	2	6	6	4	7	6	3	5	7	6	3	7	7
2	2	1	4	1	3	1	cicelia.happy@163.com	3	7	2	7	7	2	1	7	7	7	7	7	7	7	7	3	6	7	7	7	1	7	7	7	7	7	7	7	7	7	7	7	7	7	1	7	7	7	7	7	7	7
2	1	1	5	1	1	1	guilinqaz@126.com	6	6	6	4	7	2	2	2	2	6	6	2	1	2	5	6	6	6	7	6	2	3	6	4	6	5	2	4	2	6	4	6	3	5	4	3	4	6	3	2	5	5
1	2	1	5	1	3	1	2120771487@qq.com	4	3	1	7	7	3	4	2	7	1	5	4	6	4	6	1	5	6	6	5	1	2	7	3	5	2	2	2	4	7	5	6	5	2	2	2	7	7	2	4	2	4
1	1	1	2	1	2	1	2504914220@qq.com	2	5	7	6	6	3	3	6	2	3	6	7	5	6	5	2	6	7	5	5	3	6	5	2	7	6	5	5	5	7	7	6	6	7	2	2	2	5	6	2	6	6
2	3	1	4	1	3	1	491221092@qq.com	4	3	5	5	5	4	2	3	2	4	5	5	4	5	5	2	5	5	5	5	5	4	5	4	3	4	3	4	4	5	5	4	5	5	2	2	5	5	3	2	5	5
2	1	1	3	1	2	1	470718551@qq.com	6	6	4	7	7	7	1	7	6	4	7	7	6	7	6	2	7	2	7	5	1	3	5	7	7	6	6	6	7	7	5	6	7	7	2	3	6	7	5	4	4	2
1	2	1	5	4	1	2	181308988@qq.com	3	4	5	6	6	5	2	6	6	6	6	2	6	6	6	6	6	6	6	6	3	6	6	4	5	7	5	4	5	5	6	6	6	6	2	3	7	6	5	3	6	6
1	2	1	6	4	1	2	qzengad@gmail.com	4	2	6	6	7	2	6	6	3	7	6	3	2	2	4	7	7	7	7	7	5	5	5	3	6	3	2	2	2	2	6	5	6	5	7	3	6	3	3	5	6	7
2	2	1	3	1	3	1	lcstarry@163.com	5	4	6	7	5	6	1	6	4	3	6	6	5	4	5	3	5	3	3	4	2	5	3	5	6	7	6	6	6	6	7	4	5	5	2	4	5	6	6	2	6	4
2	1	1	1	1	2	1	879206585@qq.com	2	2	5	5	5	2	4	7	2	2	5	6	5	7	4	2	6	7	6	6	2	5	2	2	5	4	4	6	6	6	6	5	5	5	5	5	4	6	6	2	4	2
1	2	1	5	4	1	2	xlicm@connect.ust.hk	5	5	4	3	5	5	3	5	5	5	5	6	5	5	5	3	6	4	6	5	6	6	5	6	4	4	3	4	6	5	3	6	5	6	5	6	3	6	6	6	6	6
1	1	1	2	1	2	1	314650254@qq.com	4	5	4	4	5	4	2	6	5	5	6	6	6	6	5	3	3	3	3	5	4	5	4	5	3	5	3	6	3	4	6	5	4	4	4	5	5	5	6	3	4	4
1	3	2	4	8	1	1	lrong1110@163.com	1	7	6	1	2	1	7	5	7	4	4	6	4	6	6	3	5	6	5	5	6	6	3	4	5	7	7	6	6	5	6	7	6	4	1	7	7	7	7	7	7	6
1	1	1	5	5	2	1	xgwan1997@foxmail.com	7	7	3	6	6	5	2	6	6	6	5	7	7	7	7	2	5	6	5	4	3	7	7	7	3	7	7	7	7	7	7	6	4	3	3	7	6	6	7	3	6	7
2	3	1	2	8	3	1	1499913488@qq.com	7	7	7	7	7	4	1	7	1	7	7	4	7	7	6	4	7	4	5	7	4	4	7	4	5	7	4	5	4	7	7	7	6	7	4	4	4	4	7	1	7	7
2	1	1	5	1	2	1	18060069609@163.com	3	2	5	6	6	6	2	6	2	6	6	2	5	5	5	5	6	5	6	5	4	3	4	2	5	4	3	2	3	5	4	5	6	6	5	2	4	5	2	4	6	6
1	2	1	4	1	2	1	no@no.con	4	6	6	6	6	4	2	4	5	5	6	6	6	4	5	6	6	6	6	6	4	5	4	5	6	2	4	2	5	6	3	5	5	3	6	5	5	5	3	3	6	6
1	1	1	3	7	1	1	1055286904@qq.com	3	5	6	5	6	4	4	6	5	7	6	7	5	5	6	6	7	7	6	6	2	7	5	4	5	7	6	7	7	7	7	5	5	7	2	6	3	7	5	5	6	7
1	2	1	5	1	2	2	1187955828@qq.com	4	4	5	5	6	6	3	6	3	5	5	5	6	6	6	3	4	4	6	5	2	6	5	6	7	6	6	5	5	6	5	4	7	5	3	3	5	5	5	2	6	5
2	1	1	3	1	2	1	xiaoqi_bai@foxmail.com	2	6	5	6	5	3	2	5	5	5	5	5	5	3	4	5	5	5	5	4	2	5	4	3	6	5	3	4	4	5	5	5	5	3	5	3	6	5	4	2	4	5
2	2	1	1	1	2	1	elle9457@connect.hku.hk	2	2	2	6	6	2	2	6	6	6	6	6	6	6	6	2	6	4	6	6	2	6	6	2	6	6	2	2	6	2	6	6	6	2	2	5	6	6	6	2	2	6
2	1	1	5	1	3	1	385772319@qq.com	3	6	5	6	6	4	2	6	2	2	5	6	3	3	6	4	6	6	6	6	3	6	6	2	4	4	2	4	4	4	6	2	4	6	3	4	4	6	6	5	6	5
2	1	3	3	4	1	1	767836875@qq.com	4	4	4	4	4	4	4	4	4	4	4	4	4	4	4	4	4	4	4	4	4	4	6	3	5	4	5	5	5	4	5	4	5	4	6	4	6	4	5	4	5	4
2	3	2	5	1	3	1	18230742@qq.com	3	3	7	7	4	3	5	6	3	4	5	5	4	4	3	2	6	6	6	5	1	4	4	3	6	5	6	6	7	6	5	3	6	6	2	3	2	6	6	3	7	4
1	1	1	3	1	2	1	shiyanzrm@163.com	4	6	6	7	7	1	2	6	1	4	6	5	5	5	6	2	7	5	6	6	2	4	7	5	7	4	4	5	6	6	6	4	7	6	4	5	3	6	6	3	6	7
2	2	2	6	7	2	1	404749762@qq.com	1	4	7	7	7	3	4	7	4	6	6	7	5	5	5	4	7	7	5	7	2	6	4	5	6	6	6	5	7	7	7	7	7	7	7	6	6	6	6	6	6	6
2	2	1	5	6	2	1	liantong401@gmail.com	3	6	4	5	3	6	2	4	3	4	5	6	3	5	4	4	4	4	5	6	5	5	4	4	4	5	4	5	5	6	6	4	5	4	5	5	5	4	5	4	4	3
2	1	1	5	8	2	1	635316689@qq.com	6	5	5	6	3	6	1	6	1	6	4	4	5	4	2	1	4	2	4	5	3	3	2	3	2	5	4	4	3	6	5	4	3	7	1	4	2	3	4	2	5	4
1	1	1	2	3	1	1	cs@sojump.com	5	6	3	3	6	3	2	6	6	6	6	6	6	6	6	2	6	3	6	2	2	5	3	6	6	6	6	6	6	3	6	6	5	1	4	4	6	6	6	6	3	3
2	1	1	1	1	2	1	1159780217@qq.com	6	5	6	5	5	6	5	6	3	6	5	3	6	5	6	2	5	6	6	6	2	5	5	3	5	5	6	5	5	6	5	6	3	5	2	5	6	6	6	2	5	5
1	3	2	4	6	3	1	115365741@qq.com	7	7	7	7	7	7	4	7	2	7	7	7	7	7	5	5	7	7	7	7	4	7	7	5	7	7	7	7	7	7	7	7	7	5	2	5	7	7	7	7	7	7
2	1	1	4	1	1	1	sdpdgxj@163.com	5	6	6	7	6	3	1	6	2	5	7	7	5	6	3	3	6	3	5	7	3	4	6	7	4	6	6	7	7	6	7	5	6	5	1	5	2	7	6	6	2	6
2	3	2	6	1	3	1	cs@sojump.com	4	6	7	7	7	7	3	6	2	7	5	7	7	6	4	6	6	6	6	6	4	4	6	7	6	6	3	6	4	6	6	6	6	7	4	2	2	5	6	2	7	6
2	2	2	7	1	3	1	kangdi630@gmail.com	2	3	3	6	6	2	5	5	5	6	6	6	3	6	4	6	7	5	6	6	3	4	5	2	5	5	5	4	4	6	6	6	3	6	3	1	4	5	3	1	3	4
2	3	2	6	1	3	1	100170403@qq.com	3	4	2	6	6	2	1	5	5	6	3	4	4	4	4	2	6	1	1	4	6	2	4	4	2	4	3	4	4	4	4	5	5	4	4	4	5	4	5	4	4	4
2	2	1	2	8	3	1	Hui_id@163.com	7	7	7	7	4	4	4	5	3	7	4	7	7	5	5	3	7	7	7	7	4	5	5	2	6	3	4	3	3	7	3	6	3	5	3	4	5	6	5	3	7	5
2	1	1	2	1	2	1	1002057218@qq.com	5	5	3	5	5	3	1	7	4	6	5	6	5	7	6	4	6	3	6	7	5	6	7	6	2	6	2	7	4	6	5	4	3	6	2	3	5	5	6	2	6	6
2	3	1	6	1	2	2	0000@qq.com	5	5	4	5	7	4	2	6	3	5	5	4	5	5	5	3	5	4	6	6	4	4	5	4	5	6	5	5	5	6	6	6	6	4	3	2	5	7	5	3	3	5
2	1	1	3	5	2	2	Linqiuhan95@outlook.com	6	1	7	7	7	4	5	7	1	7	7	3	7	7	7	3	5	5	5	5	4	3	4	7	7	7	5	7	5	5	7	5	7	7	7	4	5	6	4	5	6	6
2	1	1	2	1	1	1	laozhaooo@foxmail.com	3	2	7	6	6	3	4	6	3	6	6	7	3	6	7	3	6	7	5	6	3	6	6	4	6	6	3	6	6	6	7	6	3	7	2	3	3	6	6	3	7	6
2	3	2	4	4	1	2	361404730@qq.com	3	6	3	7	5	1	6	7	4	5	6	5	7	7	5	4	6	6	7	7	7	4	4	3	3	4	4	7	5	7	7	5	6	6	4	4	5	7	7	7	5	6
2	3	2	7	1	2	1	zoedaicupl@126.com	2	5	2	7	5	2	2	5	6	6	6	2	4	5	5	2	4	3	6	2	1	2	4	4	7	3	2	3	3	7	4	5	7	2	2	3	6	6	2	2	2	2
2	2	2	2	1	2	1	cs@soji.com	4	6	6	6	6	6	2	6	6	6	6	6	6	6	6	6	5	3	6	6	6	6	6	6	6	6	6	6	6	6	6	6	6	6	6	4	6	6	6	6	6	6
1	3	1	4	1	3	1	Not@available.com	1	7	5	5	5	6	1	5	6	7	5	7	6	7	4	1	5	3	5	4	3	5	5	4	4	4	2	5	3	3	3	4	4	3	3	4	6	4	5	5	5	4
2	1	1	6	1	1	1	xiaoqiao@connect.hku.hk	7	7	5	6	5	7	1	4	3	5	5	4	6	6	6	6	4	3	6	7	3	4	6	6	6	5	4	4	5	6	5	6	6	7	5	4	4	6	3	3	5	7
2	1	1	6	1	1	1	317964813@qq.com	2	3	6	4	6	4	5	4	5	5	6	6	6	7	6	5	5	6	5	6	4	3	6	4	6	4	6	3	7	7	6	6	4	6	3	3	5	6	5	4	6	6
1	1	1	1	1	1	1	447179429@qq.com	4	3	4	4	5	3	4	5	3	5	5	5	5	6	4	4	5	6	4	5	5	5	5	4	5	4	4	4	4	4	4	4	4	4	4	4	4	5	5	5	5	5
2	1	1	7	1	1	1	675435225@qq.com	4	3	5	5	4	2	1	5	2	4	5	5	5	5	5	4	5	2	6	4	5	2	4	4	6	5	3	3	5	3	4	4	5	4	3	2	3	4	3	3	5	5
1	1	1	2	1	1	1	543764747@qq.com	5	2	3	7	6	2	2	6	3	6	6	4	6	5	5	4	6	6	5	6	2	5	5	5	5	4	4	5	4	4	5	4	6	5	3	4	6	6	4	2	3	5
1	2	1	7	1	2	1	1905462557@qq.com	5	6	5	6	6	2	2	6	3	6	6	5	5	5	6	2	6	6	6	6	2	4	6	4	5	6	5	6	5	5	6	5	5	6	2	5	5	6	5	2	5	5
2	1	1	4	1	1	1	781139562@qq.com	5	7	2	5	3	1	2	7	2	5	2	7	5	4	2	2	6	6	5	7	2	5	4	3	4	6	5	5	6	6	7	2	4	4	1	3	2	6	5	5	6	4
2	2	1	6	1	1	1	375131703@qq.com	3	6	2	6	6	2	4	6	6	6	6	5	4	6	5	3	3	6	5	6	3	4	5	3	6	4	2	3	3	2	3	6	6	2	2	2	6	6	3	6	2	5
2	1	1	1	2	2	2	/@qq.com	3	5	5	7	5	6	1	6	5	5	6	6	6	6	5	3	5	4	5	5	6	6	5	5	6	6	5	6	5	5	6	6	6	4	4	4	5	6	6	6	6	5
2	1	1	3	1	1	1	collection1997@qq.com	6	6	3	5	6	6	2	7	7	6	4	5	6	5	5	4	4	3	3	3	5	4	3	5	4	5	4	4	5	4	6	5	4	2	2	4	7	4	5	3	2	3
2	1	1	2	1	1	1	kongwingzhang@gmail.com	3	5	7	5	4	3	3	5	3	2	5	7	6	6	4	7	6	4	6	6	6	3	6	6	4	6	5	5	6	4	7	5	1	7	5	2	4	6	6	6	7	7
2	3	2	6	8	1	1	73524158@qq.com	2	5	3	5	6	6	2	4	3	3	3	6	6	5	5	5	5	2	4	2	2	5	3	3	3	6	5	5	5	5	6	5	4	3	3	6	6	5	6	5	4	5
2	2	1	3	6	2	2	lcqhk@s.eduhk.hk	6	2	6	7	6	1	1	7	1	5	5	7	7	6	5	6	6	5	6	6	5	6	6	4	6	6	3	6	5	6	6	4	5	5	6	5	2	6	6	6	7	6
1	1	1	4	1	2	1	gh44d@mirai.re	4	3	7	7	7	4	1	6	5	6	7	6	3	6	5	6	6	4	6	7	5	5	6	2	6	6	3	6	5	6	6	4	5	5	5	3	5	6	6	2	6	6
2	1	1	6	1	1	1	fanghaoting@outlook.com	7	7	3	7	7	2	4	7	7	7	7	3	3	7	7	7	7	7	7	7	4	5	4	6	7	5	6	7	4	3	7	5	7	4	6	5	7	7	4	4	4	3
2	2	1	6	5	3	1	alisonforu@hotmail.com	5	6	6	6	6	4	2	6	4	6	6	6	6	6	6	6	5	4	6	6	4	5	5	4	6	6	6	6	4	4	6	6	6	5	5	4	4	5	6	6	4	4
1	1	1	3	8	2	3	zhaoyubo@huashang.cn	4	4	4	6	5	4	2	6	4	5	5	6	6	6	5	5	6	4	5	5	3	5	4	3	5	5	4	4	5	6	5	6	6	4	2	5	4	4	6	5	5	4
2	5	2	7	8	1	1	1797308566@qq.com	6	7	7	7	7	7	1	7	2	7	7	2	7	7	6	4	7	2	7	7	3	4	5	6	7	2	2	2	4	7	6	4	7	6	5	2	4	4	4	1	7	7
2	2	2	5	8	2	1	494397909@qq.com	4	6	5	7	7	4	2	6	2	6	6	6	4	6	3	2	7	6	6	2	2	6	4	3	6	6	4	4	6	6	6	6	7	6	2	3	3	6	6	2	6	2
2	1	1	3	1	3	1	liuying0664546@163.com	5	5	3	6	6	7	2	5	6	6	6	6	5	5	5	3	6	6	6	6	6	6	4	4	5	5	5	5	5	6	6	6	6	3	4	6	6	6	6	6	4	4
2	4	2	7	8	3	1	605022906@qq.com	2	7	2	6	6	2	3	6	6	4	6	6	6	6	6	2	6	5	5	3	2	2	6	4	6	5	3	5	7	6	6	6	5	4	2	4	6	6	6	2	3	4
1	3	1	4	8	2	1	parkerzhangpku@163.com	2	5	4	5	6	4	3	6	6	6	6	4	5	6	5	2	4	5	5	5	2	4	4	3	6	4	2	4	3	3	3	6	6	4	2	4	6	6	4	4	3	3
1	1	1	4	1	2	1	zijing2@hku.hk	4	5	5	5	6	6	3	6	6	6	6	5	6	6	4	3	5	3	5	5	6	5	5	6	2	3	4	5	3	2	5	5	3	5	2	5	5	5	5	2	5	5
2	1	1	3	1	3	1	lyh002016@163.com	5	6	7	5	5	5	3	6	1	6	6	5	6	4	3	3	6	4	5	4	5	4	6	4	4	4	4	3	4	4	5	5	4	6	3	4	3	4	5	3	6	6
2	1	1	4	1	1	1	492880252@qq.com	5	6	5	3	7	3	3	7	3	6	7	4	6	6	5	3	5	7	6	6	3	3	6	5	5	3	4	4	4	2	4	6	4	6	1	3	3	5	3	2	5	6
[truncated: 79 more columns]

## Sheet: 压力应对策略
5	15	25	12	19	26	1	6	29	self-directed		8	11	23	4	14	30	7	18	22	3	17	28	other-directed		2	9	10	13	16	20	21	24	27	relinquished
5	5	5	6	5	6	5	6	5	5.33333		6	5	5	5	6	5	6	5	4	4	3	2	4.66667		2	2	2	5	5	2	2	3	3	2.88889
5	5	5	5	5	5	4	5	5	4.88889		5	5	5	5	5	5	5	5	5	5	2	5	4.75		3	5	2	5	5	5	5	5	5	4.44444
6	5	5	5	5	5	5	6	5	5.22222		5	5	6	5	6	5	5	6	5	6	5	6	5.41667		5	5	5	5	5	4	6	5	6	5.11111
4	5	3	5	4	5	5	5	5	4.55556		4	5	3	4	4	5	5	4	5	3	5	5	4.33333		4	5	4	4	4	5	5	5	4	4.44444
4	4	4	4	4	4	4	4	4	4		4	4	4	3	4	4	4	4	4	4	4	4	3.91667		5	4	4	4	4	4	4	4	4	4.11111
6	3	4	3	3	4	4	6	6	4.33333		6	3	4	6	3	6	6	3	4	6	3	6	4.66667		6	4	4	1	3	3	3	4	6	3.77778
4	4	4	4	4	4	5	5	3	4.11111		5	5	4	5	4	5	4	3	3	4	4	5	4.25		5	3	4	4	4	4	3	3	3	3.66667
3	4	4	4	4	4	4	4	4	3.88889		4	4	4	4	4	4	4	4	4	4	3	4	3.91667		3	3	3	4	4	3	3	3	4	3.33333
5	5	4	4	4	4	2	4	4	4		6	6	6	5	5	6	4	5	4	3	3	5	4.83333		4	6	4	4	4	4	3	4	2	3.88889
4	5	4	6	5	4	3	3	5	4.33333		5	6	3	5	4	5	5	5	2	6	3	3	4.33333		5	6	3	5	5	5	4	4	5	4.66667
6	2	6	6	6	6	4	6	6	5.33333		3	1	1	3	2	3	3	1	6	6	6	1	3		6	6	6	6	6	3	3	3	6	5
4	6	4	4	5	5	3	2	4	4.11111		6	6	6	5	6	6	5	6	3	2	1	6	4.83333		6	6	2	4	4	5	3	5	6	4.55556
4	5	5	5	4	5	5	5	5	4.77778		4	5	6	5	5	5	4	5	4	5	3	6	4.75		4	3	3	3	5	3	3	3	3	3.33333
4	5	3	4	4	4	6	4	3	4.11111		5	4	3	3	5	4	5	5	4	4	3	4	4.08333		2	4	4	5	4	4	5	4	4	4
3	4	4	5	5	1	5	5	5	4.11111		6	6	6	5	4	5	6	6	6	6	1	6	5.25		3	3	5	5	4	1	3	1	1	2.88889
3	5	5	5	5	4	5	5	6	4.77778		5	4	5	5	5	5	5	5	1	3	3	4	4.16667		3	6	3	3	5	5	3	5	4	4.11111
4	5	5	4	5	5	5	5	5	4.77778		6	6	6	5	5	4	5	5	5	5	1	5	4.83333		3	3	3	5	5	3	3	1	3	3.22222
5	5	4	5	5	5	5	5	5	4.88889		5	5	5	5	5	5	5	5	5	5	5	5	5		2	2	3	5	5	4	3	2	4	3.33333
6	5	5	6	4	5	4	5	5	5		5	5	5	5	5	5	5	5	4	6	3	6	4.91667		4	4	3	5	5	2	2	2	4	3.44444
4	4	5	6	6	5	5	6	5	5.11111		4	6	6	6	4	2	5	4	1	6	1	4	4.08333		3	4	4	3	6	2	1	1	1	2.77778
6	6	6	6	6	6	6	3	5	5.55556		6	6	6	6	6	6	3	6	2	5	2	5	4.91667		2	3	5	6	6	1	6	1	3	3.66667
4	4	3	3	4	4	4	3	3	3.55556		3	4	4	4	3	3	4	4	4	3	4	3	3.58333		3	4	4	4	4	4	4	4	3	3.77778
4	4	4	4	4	4	4	4	4	4		4	4	4	4	4	3	4	4	4	4	4	3	3.83333		2	4	4	4	4	4	4	3	4	3.66667
5	5	5	5	5	5	5	5	5	5		5	5	5	5	5	5	5	5	5	5	5	5	5		5	5	5	5	5	5	5	5	5	5
6	6	6	6	6	6	6	6	6	6		6	6	6	6	6	1	6	6	1	6	2	6	4.83333		1	6	6	6	6	4	6	6	6	5.22222
4	4	6	4	3	6	6	5	6	4.88889		4	4	4	4	4	6	6	3	6	3	3	6	4.41667		6	3	4	4	4	2	2	2	6	3.66667
3	3	3	3	4	4	4	3	6	3.66667		3	2	6	3	3	6	3	3	3	4	6	6	4		4	6	2	3	3	4	4	6	1	3.66667
5	5	5	5	5	5	5	5	5	5		5	5	5	5	5	5	5	5	5	5	5	5	5		5	5	5	5	5	5	5	5	5	5
4	5	5	5	4	5	4	4	5	4.55556		5	5	5	5	5	5	4	4	3	5	3	5	4.5		4	5	3	3	5	4	3	4	3	3.77778
5	6	5	6	5	6	3	5	5	5.11111		6	6	6	5	6	5	6	5	5	5	3	5	5.25		5	6	5	6	5	5	5	5	5	5.22222
5	5	5	5	5	5	5	5	5	5		5	5	5	5	5	5	3	5	5	5	3	5	4.66667		3	3	5	5	5	3	3	3	3	3.66667
5	6	6	6	6	6	5	6	6	5.77778		6	6	6	6	6	6	6	6	6	5	3	6	5.66667		5	4	1	3	6	4	4	5	5	4.11111
3	6	3	6	6	3	3	6	6	4.66667		6	6	6	6	6	6	6	6	6	6	1	6	5.58333		5	3	4	6	4	1	4	1	3	3.44444
3	3	3	4	4	3	3	3	4	3.33333		4	2	3	5	3	5	6	4	5	2	6	3	4		6	3	4	5	3	3	4	5	6	4.33333
3	4	3	4	5	2	4	5	3	3.66667		4	5	4	5	4	5	5	5	3	5	3	3	4.25		5	3	4	5	3	3	5	3	4	3.88889
4	5	2	5	5	2	4	3	5	3.88889		5	5	6	5	5	4	5	6	4	6	1	6	4.83333		3	4	4	4	5	1	5	1	3	3.33333
2	3	5	5	5	6	6	6	6	4.88889		4	3	3	3	3	3	5	4	5	6	3	4	3.83333		4	2	2	3	4	3	3	3	3	3
4	5	6	6	6	6	6	6	6	5.66667		6	5	6	3	4	3	6	6	5	6	2	6	4.83333		6	2	2	3	6	1	1	1	3	2.77778
6	6	6	6	6	6	6	6	6	6		6	6	5	6	6	6	6	6	6	6	5	5	5.75		1	6	3	6	5	5	6	5	6	4.77778
4	2	5	4	5	2	6	4	6	4.22222		2	1	2	3	2	2	4	1	5	2	4	2	2.5		2	2	4	5	5	2	2	1	5	3.11111
6	2	6	5	5	3	6	6	5	4.88889		6	2	6	6	3	3	6	4	6	5	2	3	4.33333		6	2	2	5	3	5	5	6	5	4.33333
5	5	5	3	3	5	5	5	5	4.55556		5	5	3	3	5	5	5	3	3	5	5	3	4.16667		4	3	4	5	3	5	3	3	5	3.88889
4	5	5	6	5	5	4	6	6	5.11111		4	6	5	6	5	6	3	4	5	6	2	5	4.75		5	1	1	2	5	1	2	1	5	2.55556
4	6	6	6	4	3	2	3	3	4.11111		6	6	6	6	6	6	6	6	6	6	6	6	6		6	6	2	2	5	1	6	2	6	4
5	3	5	5	3	3	4	5	5	4.22222		3	3	2	3	3	3	5	3	5	3	4	3	3.33333		3	5	3	5	5	3	3	4	5	4
2	3	6	6	5	5	5	6	6	4.88889		2	2	2	2	3	3	6	2	3	4	2	2	2.75		2	2	2	3	5	2	2	2	2	2.44444
5	4	5	4	5	5	4	5	5	4.66667		4	4	5	6	4	5	4	4	5	5	3	4	4.41667		4	4	3	4	4	4	3	4	3	3.66667
6	5	4	6	4	4	6	6	4	5		6	6	6	6	6	6	6	6	4	6	4	6	5.66667		1	1	1	5	5	1	1	1	6	2.44444
5	4	4	4	5	4	4	3	4	4.11111		5	3	3	5	4	4	5	3	5	3	5	3	4		5	4	5	4	4	3	3	4	5	4.11111
3	6	5	5	5	5	5	5	4	4.77778		6	6	5	5	5	5	5	5	5	5	6	5	5.25		5	5	4	4	6	5	5	5	5	4.88889
5	5	4	3	5	4	4	3	3	4		4	4	4	3	4	5	4	4	5	5	4	4	4.16667		5	5	4	5	4	4	3	5	4	4.33333
5	5	5	5	5	5	5	5	5	5		5	5	5	5	5	5	5	5	5	5	1	5	4.66667		5	4	4	5	5	2	5	3	2	3.88889
6	6	6	6	6	6	6	6	6	6		6	6	6	6	6	6	6	6	4	6	6	6	5.83333		6	1	1	4	6	1	5	6	6	4
4	5	3	5	5	4	3	5	3	4.11111		5	5	5	5	5	5	5	5	1	4	3	5	4.41667		3	5	5	5	4	2	4	5	3	4
5	5	5	5	5	5	5	5	5	5		5	5	5	5	5	5	5	5	5	5	3	5	4.83333		5	5	5	5	5	5	3	5	5	4.77778
3	6	4	4	4	3	4	4	5	4.11111		4	5	6	5	6	6	5	6	4	5	5	6	5.25		3	3	3	3	4	3	3	3	4	3.22222
4	4	5	5	5	5	6	5	5	4.88889		4	4	4	4	4	4	3	3	6	6	4	1	3.91667		5	3	2	5	5	3	1	2	6	3.55556
4	5	4	5	5	4	4	4	5	4.44444		5	5	5	5	5	5	4	5	4	5	3	5	4.66667		3	4	3	4	5	4	5	3	3	3.77778
3	5	4	5	3	4	4	4	4	4		5	5	5	5	5	5	3	5	5	5	3	5	4.66667		2	5	2	2	4	4	3	3	2	3
3	5	4	4	5	5	4	4	4	4.22222		2	3	2	2	2	6	4	2	5	2	3	2	2.91667		6	5	3	4	4	5	2	5	6	4.44444
4	4	5	5	6	4	4	4	5	4.55556		5	4	4	5	4	5	5	4	4	4	3	4	4.25		5	5	3	5	5	4	3	3	3	4
4	6	4	5	5	3	5	4	5	4.55556		5	6	5	5	6	5	4	5	5	4	4	5	4.91667		4	4	4	4	5	3	4	3	4	3.88889
4	4	5	4	4	4	3	3	5	4		4	5	4	4	4	4	6	5	6	4	4	5	4.58333		5	5	4	6	4	3	4	3	4	4.22222
2	6	6	5	4	3	1	1	4	3.55556		6	6	6	5	6	5	4	6	4	5	6	6	5.41667		6	6	3	3	5	6	3	6	6	4.88889
3	2	4	4	4	1	4	3	4	3.22222		4	1	4	3	3	1	3	2	4	3	4	1	2.75		4	3	4	4	4	1	3	2	6	3.44444
2	2	6	2	2	2	1	2	6	2.77778		2	2	2	6	2	6	2	2	5	6	2	6	3.58333		6	2	2	2	2	2	2	6	6	3.33333
4	5	4	5	5	4	5	4	5	4.55556		5	5	5	5	5	5	2	5	6	4	5	5	4.75		6	3	2	3	5	2	2	4	6	3.66667
5	6	6	5	6	6	4	5	6	5.44444		4	6	4	5	6	6	3	6	1	5	3	5	4.5		5	5	4	3	6	1	3	1	3	3.44444
1	2	2	2	3	2	2	2	2	2		3	2	2	5	2	5	6	2	5	2	4	2	3.33333		5	6	5	1	3	6	5	6	6	4.77778
4	4	4	5	4	4	4	3	4	4		5	4	4	5	4	4	5	4	3	5	4	3	4.16667		6	4	4	5	5	4	4	3	5	4.44444
4	5	5	4	5	4	5	4	4	4.44444		4	5	4	4	5	4	5	5	4	4	5	4	4.41667		4	5	4	5	5	5	5	4	5	4.66667
4	5	5	5	5	5	5	5	6	5		6	5	6	5	5	6	5	5	1	5	4	6	4.91667		4	5	5	5	5	5	4	4	2	4.33333
2	4	2	2	2	4	2	2	3	2.55556		5	4	3	2	2	2	5	2	6	5	5	6	3.91667		6	6	3	6	3	5	3	6	6	4.88889
3	3	5	6	6	5	6	6	6	5.11111		2	4	3	3	3	2	5	3	5	4	3	4	3.41667		5	2	2	4	6	2	2	3	5	3.44444
4	4	4	4	4	4	4	5	4	4.11111		5	4	4	4	4	5	4	4	3	3	3	4	3.91667		3	3	3	3	4	3	3	3	4	3.22222
3	5	3	5	2	1	5	5	4	3.66667		5	5	6	5	5	5	4	4	3	5	3	6	4.66667		3	2	2	4	5	1	2	1	5	2.77778
3	4	4	3	4	4	4	4	5	3.88889		4	4	3	4	4	5	3	3	3	4	4	3	3.66667		3	4	4	4	3	3	3	4	4	3.55556
4	3	4	4	3	3	3	3	4	3.44444		4	4	3	3	3	3	4	4	4	4	4	3	3.58333		4	4	4	4	4	4	4	4	4	4
3	5	3	6	2	5	6	5	2	4.11111		6	6	6	5	5	4	6	6	2	5	3	5	4.91667		5	1	1	3	5	4	1	5	5	3.33333
6	3	6	6	6	6	4	6	6	5.44444		3	3	3	3	3	3	6	6	6	6	6	3	4.25		6	6	3	6	6	6	6	5	6	5.55556
5	4	4	5	5	3	4	3	5	4.22222		3	3	3	5	4	5	3	3	1	3	5	2	3.33333		4	5	3	5	5	4	1	4	4	3.88889
4	1	4	4	4	4	6	5	5	4.11111		1	1	1	3	1	3	3	1	1	1	4	1	1.75		3	1	4	4	4	1	3	1	5	2.88889
5	6	5	5	4	5	4	5	5	4.88889		5	5	5	5	5	5	5	5	5	5	1	2	4.41667		2	2	3	3	6	3	2	2	2	2.77778
4	4	4	5	5	4	3	4	3	4		5	4	5	3	5	5	4	6	3	3	3	5	4.25		3	2	3	4	4	3	3	4	3	3.22222
6	6	6	6	6	6	5	5	6	5.77778		6	6	6	6	6	6	6	6	1	5	1	6	5.08333		6	6	6	6	6	4	3	1	6	4.88889
5	5	6	6	6	6	6	5	6	5.66667		2	4	3	4	5	4	3	4	3	6	1	4	3.58333		3	1	1	6	5	1	1	1	1	2.22222
4	4	5	4	5	2	5	5	6	4.44444		4	3	3	4	4	4	4	5	2	4	4	2	3.58333		4	2	1	3	4	5	3	3	2	3
3	5	4	5	5	5	4	3	5	4.33333		5	5	4	5	5	5	4	4	6	4	3	4	4.5		5	5	4	4	5	5	3	4	5	4.44444
2	5	4	5	5	3	5	5	5	4.33333		5	5	5	5	5	5	5	5	5	5	3	5	4.83333		2	5	3	3	5	5	2	5	3	3.66667
4	4	4	3	5	3	3	5	4	3.88889		4	3	4	4	4	3	4	4	5	3	4	4	3.83333		4	4	3	5	4	5	3	4	4	4
5	5	5	5	5	5	5	5	5	5		5	5	5	5	5	5	5	4	3	3	3	4	4.33333		4	3	3	5	5	3	3	3	5	3.77778
6	3	6	6	3	6	3	4	3	4.44444		6	6	5	6	3	5	6	5	3	6	4	5	5		6	1	4	6	3	5	5	5	4	4.33333
1	2	5	3	5	2	1	1	5	2.77778		2	1	2	2	2	4	6	1	5	1	6	2	2.83333		6	6	6	6	4	6	4	6	6	5.55556
6	5	6	6	6	6	6	6	6	5.88889		5	5	5	5	5	6	5	5	3	5	1	5	4.58333		3	3	1	3	6	3	1	1	3	2.66667
1	4	5	4	5	5	5	4	5	4.22222		4	4	5	5	4	5	4	3	5	4	3	5	4.25		3	4	1	4	5	3	1	2	4	3
4	5	6	5	5	6	4	5	6	5.11111		5	5	6	4	5	6	4	6	5	4	2	5	4.75		4	2	2	3	5	1	1	1	4	2.55556
3	6	4	4	3	4	4	5	5	4.22222		6	5	6	4	6	5	5	5	6	4	5	5	5.16667		5	6	4	6	4	4	5	4	4	4.66667
4	5	4	5	3	5	4	4	4	4.22222		5	4	3	4	5	4	5	4	5	3	4	3	4.08333		3	4	4	5	5	3	2	3	5	3.77778
2	4	5	5	5	5	5	5	5	4.55556		4	4	4	5	4	4	5	3	5	5	4	4	4.25		6	3	2	2	5	2	2	2	6	3.33333
6	5	6	6	6	6	6	6	6	5.88889		5	5	5	5	5	5	2	6	5	5	3	6	4.75		3	2	1	4	6	2	1	4	3	2.88889
4	6	5	6	5	5	5	6	5	5.22222		2	3	2	6	5	6	5	3	4	5	2	6	4.08333		6	2	4	4	5	2	2	2	6	3.66667
4	4	4	5	4	4	4	4	5	4.22222		5	4	3	4	4	3	4	4	4	4	3	3	3.75		4	5	3	5	4	3	4	4	3	3.88889
5	6	6	6	6	6	6	6	6	5.88889		6	6	6	6	6	6	5	5	5	6	1	6	5.33333		1	1	2	2	6	1	2	2	1	2
4	4	6	5	6	6	5	5	6	5.22222		2	2	3	2	4	2	4	2	4	3	3	2	2.75		4	1	2	5	6	1	1	1	4	2.77778
4	4	4	4	5	4	4	4	4	4.11111		4	5	4	3	5	4	4	4	4	5	4	4	4.16667		4	4	6	4	4	5	5	4	4	4.44444
3	3	4	3	3	2	4	4	5	3.44444		4	4	4	3	3	4	2	3	5	3	1	1	3.08333		2	3	4	5	4	4	3	3	5	3.66667
3	6	6	6	5	4	6	6	6	5.33333		6	6	6	6	6	6	4	4	3	5	4	6	5.16667		4	5	1	3	6	5	2	6	5	4.11111
2	5	4	2	2	1	1	5	3	2.77778		4	5	4	5	5	4	5	2	2	2	5	5	4		6	6	3	4	4	6	2	6	4	4.55556
4	4	4	4	5	5	5	2	5	4.22222		2	4	2	4	4	5	5	4	2	2	5	5	3.66667		5	1	5	5	5	2	2	4	5	3.77778
6	6	6	6	6	6	6	6	6	6		6	6	6	6	6	6	6	6	6	6	1	6	5.58333		3	1	1	6	6	1	1	1	6	2.88889
5	5	6	6	5	5	4	4	5	5		5	4	5	5	5	5	3	4	5	6	1	5	4.41667		2	3	5	5	5	3	5	3	2	3.66667
6	6	4	6	6	4	5	6	5	5.33333		6	6	6	6	6	6	6	6	5	6	1	6	5.5		1	4	4	3	6	4	3	6	3	3.77778
4	4	4	5	5	5	4	4	3	4.22222		5	6	4	4	4	5	4	6	2	5	2	2	4.08333		1	4	1	3	5	2	3	2	2	2.55556
5	5	4	5	5	4	4	5	5	4.66667		5	2	5	5	5	5	5	5	4	5	2	5	4.41667		5	2	3	5	5	3	2	1	3	3.22222
5	6	6	6	6	6	4	6	6	5.66667		6	3	6	6	6	6	6	6	4	6	1	6	5.16667		6	1	5	5	6	1	6	3	6	4.33333
2	5	4	5	5	5	2	5	5	4.22222		6	6	6	5	5	5	4	5	5	5	2	6	5		1	4	3	5	4	5	2	4	2	3.33333
6	5	5	6	6	5	5	5	4	5.22222		4	5	3	5	5	4	4	4	3	5	2	4	4		4	4	2	2	6	1	2	1	5	3
6	5	5	5	5	5	4	6	5	5.11111		6	5	6	6	5	5	6	5	6	6	5	6	5.58333		4	5	6	5	5	5	5	4	6	5
6	6	6	6	4	6	6	2	6	5.33333		6	6	6	6	6	6	5	6	6	6	1	6	5.5		1	1	1	5	5	2	1	1	6	2.55556
3	5	6	5	4	5	5	5	6	4.88889		4	5	4	5	5	4	5	4	4	5	4	4	4.41667		5	2	6	5	5	4	4	4	6	4.55556
3	5	5	5	6	5	5	5	6	5		5	5	5	4	5	6	5	5	4	4	3	4	4.58333		3	2	4	5	5	2	2	2	5	3.33333
5	4	5	5	5	5	2	5	5	4.55556		4	5	5	3	5	5	5	2	5	3	5	5	4.33333		5	6	5	5	5	5	5	5	5	5.11111
5	4	4	4	4	4	5	6	4	4.44444		3	4	1	4	4	4	5	4	4	4	4	3	3.66667		6	1	4	4	4	1	4	1	6	3.44444
5	5	4	6	6	4	5	6	6	5.22222		5	5	6	5	5	6	6	5	2	5	1	5	4.66667		1	1	1	3	5	3	3	3	3	2.55556
5	5	5	5	5	5	5	5	5	5		5	5	5	5	5	5	5	5	5	3	2	5	4.58333		3	3	5	6	5	2	3	1	3	3.44444
3	5	5	5	5	5	4	5	5	4.66667		5	5	5	3	5	5	5	5	5	4	5	5	4.75		3	2	4	5	5	5	5	5	5	4.33333
4	5	6	5	5	5	6	6	6	5.33333		5	4	4	5	5	5	3	4	2	2	2	4	3.75		2	3	1	5	5	1	3	2	2	2.66667
5	5	5	5	5	5	5	5	5	5		5	5	5	6	5	5	4	5	5	5	3	5	4.83333		4	5	5	4	5	3	3	3	5	4.11111
4	5	4	4	4	4	5	4	5	4.33333		5	4	5	4	4	4	5	4	5	5	3	4	4.33333		4	4	3	3	5	4	3	4	3	3.66667
3	4	3	3	4	3	1	3	4	3.11111		3	5	3	3	5	4	5	3	5	3	3	4	3.83333		4	4	4	3	3	4	4	5	3	3.77778
4	2	5	4	4	4	4	4	5	4		2	2	2	3	2	2	5	2	4	3	5	3	2.91667		5	4	2	2	5	2	2	2	5	3.22222
3	4	4	4	5	4	2	4	5	3.88889		4	4	4	4	4	5	4	4	2	3	2	4	3.66667		4	3	4	4	4	2	3	2	4	3.33333
3	5	3	4	4	3	3	4	4	3.66667		4	4	4	4	4	3	5	4	5	4	4	5	4.16667		6	5	4	4	4	3	4	3	6	4.33333
3	6	2	5	5	5	5	5	6	4.66667		5	6	5	6	6	6	5	5	5	6	3	6	5.33333		3	6	4	4	4	6	4	6	6	4.77778
3	4	4	4	4	3	3	3	4	3.55556		3	4	4	3	4	4	4	4	6	3	3	4	3.83333		3	3	4	3	4	3	3	3	4	3.33333
4	6	6	6	6	1	5	6	5	5		6	4	5	3	5	6	4	6	5	5	2	6	4.75		2	1	2	5	6	1	2	1	2	2.44444
4	5	5	6	5	4	6	6	6	5.22222		4	4	4	3	5	6	3	4	4	3	2	4	3.83333		3	3	3	4	6	3	3	3	4	3.55556
5	3	6	5	6	6	4	5	6	5.11111		5	5	6	5	1	4	5	6	3	5	2	6	4.41667		2	5	3	5	6	6	3	3	4	4.11111
3	2	4	4	4	4	4	4	5	3.77778		3	4	2	2	2	4	4	3	5	5	2	2	3.16667		5	3	4	4	4	2	3	2	4	3.44444
3	4	4	4	4	3	4	3	4	3.66667		4	4	4	4	4	4	5	4	3	4	3	4	3.91667		2	4	2	4	4	3	3	2	3	3
5	5	5	6	6	6	6	6	6	5.66667		5	5	4	6	5	6	5	5	5	6	3	5	5		3	3	1	3	6	1	3	3	4	3
5	6	6	6	6	6	5	5	6	5.66667		6	6	6	6	6	6	5	6	5	6	1	5	5.33333		1	5	3	3	6	4	3	3	3	3.44444
5	5	5	5	5	5	5	5	5	5		5	5	5	5	5	5	5	5	5	5	5	5	5		5	3	3	3	5	3	4	4	5	3.88889
3	4	4	5	5	4	4	5	5	4.33333		4	3	2	3	2	5	4	2	4	5	5	5	3.66667		6	3	3	5	5	3	4	3	5	4.11111
5	4	5	5	5	4	5	5	5	4.77778		3	4	3	4	4	4	4	4	4	5	4	3	3.83333		5	3	3	4	5	3	3	3	4	3.66667
2	4	3	4	4	4	4	2	5	3.55556		4	4	4	4	4	4	5	2	4	3	5	4	3.91667		6	5	2	2	5	5	3	4	5	4.11111
4	5	5	5	5	5	5	5	5	4.88889		5	4	5	5	5	5	5	4	5	5	2	5	4.58333		4	4	3	4	5	1	1	1	4	3
5	5	5	6	4	2	6	6	6	5		4	6	5	4	5	5	6	5	4	4	1	5	4.5		2	1	1	5	5	1	1	1	2	2.11111

## Sheet: 思维风格
5	10	14	32	49	legislative		8	11	12	31	39	executive		20	23	42	51	57	judicial		7	18	38	48	61	global		1	6	24	44	62	local		45	53	58	64	65	liberal		13	22	26	28	36	conservative		4
7	6	7	6	6	6.4		7	4	6	5	6	5.6		7	6	5	6	6	6		3	4	5	6	6	4.8		6	6	5	6	6	5.8		6	6	6	4	6	5.6		6	6	6	6	5	5.8		7
6	7	7	7	6	6.6		6	7	5	7	7	6.4		6	3	4	4	6	4.6		2	6	7	4	7	5.2		5	6	3	7	2	4.6		6	4	4	5	2	4.2		7	7	6	6	4	6		6
5	5	7	6	5	5.6		5	6	5	6	7	5.8		6	6	6	2	6	5.2		5	6	5	5	5	5.2		5	5	6	6	5	5.4		5	2	6	4	6	4.6		6	6	6	6	6	6		5
6	5	6	6	5	5.6		6	5	6	5	6	5.6		6	5	6	4	6	5.4		5	6	6	6	7	6		6	6	6	6	5	5.8		6	6	5	6	6	5.8		5	5	5	5	6	5.2		5
5	5	5	5	5	5		4	5	6	5	5	5		5	5	5	5	6	5.2		3	7	5	6	5	5.2		5	5	5	4	5	4.8		4	5	5	5	5	4.8		6	5	5	5	5	5.2		6
5	4	6	6	5	5.2		6	6	6	6	4	5.6		6	6	4	5	4	5		2	5	5	5	5	4.4		5	5	7	5	2	4.8		5	5	3	5	5	4.6		6	6	6	6	1	5		4
7	5	1	6	4	4.6		5	6	5	4	5	5		4	4	6	7	4	5		1	4	4	3	4	3.2		1	6	5	5	6	4.6		4	7	4	4	4	4.6		5	6	5	4	6	5.2		7
5	5	4	4	4	4.4		5	5	5	5	4	4.8		5	3	4	3	4	3.8		2	5	5	4	4	4		2	2	3	3	2	2.4		4	3	2	3	3	3		5	4	5	4	5	4.6		5
5	3	5	5	5	4.6		5	3	6	6	6	5.2		6	5	5	4	6	5.2		2	5	5	4	6	4.4		3	3	4	5	2	3.4		2	2	2	3	2	2.2		5	5	6	6	4	5.2		6
5	4	6	6	6	5.4		6	5	5	6	5	5.4		6	5	6	5	4	5.2		3	5	5	3	6	4.4		3	5	4	5	4	4.2		5	4	3	6	5	4.6		6	4	3	5	4	4.4		6
3	6	4	3	6	4.4		6	7	7	4	6	6		6	6	2	6	4	4.8		1	6	6	6	6	5		4	7	6	4	2	4.6		4	4	2	2	4	3.2		7	6	6	6	6	6.2		4
6	5	6	6	5	5.6		7	5	6	6	5	5.8		5	4	3	6	5	4.6		3	4	5	3	3	3.6		5	4	5	5	5	4.8		4	4	5	6	5	4.8		7	5	5	4	4	5		7
6	5	6	6	6	5.8		5	4	6	6	6	5.4		6	5	6	6	6	5.8		2	4	6	4	5	4.2		5	4	5	6	2	4.4		4	4	6	5	6	5		6	5	6	6	5	5.6		6
4	4	4	4	3	3.8		4	4	4	5	4	4.2		4	6	5	5	4	4.8		2	3	5	4	4	3.6		6	4	5	4	4	4.6		4	5	3	5	4	4.2		4	6	6	4	4	4.8		4
6	3	7	2	4	4.4		6	4	6	6	5	5.4		6	2	2	2	2	2.8		2	6	3	6	5	4.4		2	2	4	3	4	3		3	2	2	2	2	2.2		6	4	4	5	2	4.2		7
6	6	5	6	5	5.6		6	6	6	5	5	5.6		5	5	6	6	6	5.6		2	4	5	2	6	3.8		6	5	6	6	5	5.6		5	5	5	6	5	5.2		6	3	5	6	5	5		6
6	6	6	6	7	6.2		3	6	3	3	3	3.6		6	6	6	2	6	5.2		3	6	6	6	6	5.4		2	2	3	2	2	2.2		6	6	6	7	2	5.4		4	3	3	3	2	3		5
6	4	5	6	5	5.2		5	6	6	6	6	5.8		6	6	6	4	6	5.6		2	4	6	4	6	4.4		7	4	5	6	5	5.4		6	5	6	6	3	5.2		4	4	6	5	4	4.6		4
3	6	5	6	6	5.2		6	4	3	6	3	4.4		6	4	6	2	6	4.8		5	3	5	2	6	4.2		5	4	4	5	3	4.2		6	4	5	3	3	4.2		3	3	4	3	3	3.2		6
5	3	2	3	3	3.2		7	3	5	6	4	5		2	3	4	3	5	3.4		1	2	3	3	4	2.6		4	2	3	2	4	3		3	5	4	4	4	4		6	3	5	4	3	4.2		7
6	4	3	5	5	4.6		7	7	7	7	7	7		7	4	6	7	6	6		3	6	7	6	6	5.6		5	2	3	5	4	3.8		4	5	3	4	4	4		6	6	6	6	6	6		6
5	5	4	4	4	4.4		5	5	5	4	4	4.6		5	3	5	4	4	4.2		4	4	4	5	4	4.2		4	3	4	3	4	3.6		4	4	4	4	4	4		4	4	4	4	5	4.2		4
6	5	5	5	6	5.4		3	5	5	6	6	5		5	5	5	5	5	5		3	5	6	6	5	5		5	6	5	5	5	5.2		6	5	5	5	5	5.2		5	5	5	5	6	5.2		6
5	5	6	6	6	5.6		5	5	6	5	6	5.4		6	5	5	5	5	5.2		5	6	5	5	6	5.4		5	5	6	6	6	5.6		5	5	5	5	4	4.8		5	6	6	5	5	5.4		5
5	2	7	3	7	4.8		7	3	7	7	7	6.2		3	1	1	3	7	3		1	3	7	4	7	4.4		7	5	1	7	5	5		6	5	7	6	7	6.2		7	5	7	7	4	6		4
7	5	7	6	5	6		5	6	6	7	7	6.2		7	5	5	5	7	5.8		1	4	7	5	7	4.8		7	7	5	7	7	6.6		7	5	6	7	5	6		7	7	5	5	7	6.2		7
7	5	7	5	4	5.6		7	7	7	5	5	6.2		7	7	6	4	4	5.6		1	4	4	4	5	3.6		4	7	7	4	5	5.4		4	4	4	1	1	2.8		7	7	5	5	5	5.8		7
6	5	6	5	5	5.4		5	5	5	5	5	5		5	6	5	5	5	5.2		4	5	5	5	5	4.8		1	4	5	5	5	4		5	5	5	5	5	5		5	5	5	5	5	5		4
5	5	4	4	4	4.4		5	4	4	5	5	4.6		5	4	5	3	4	4.2		2	4	5	4	4	3.8		4	2	4	3	2	3		3	4	3	3	3	3.2		4	4	5	3	3	3.8		5
6	6	6	6	7	6.2		6	6	6	6	6	6		5	6	6	3	2	4.4		2	3	6	2	6	3.8		5	6	6	7	3	5.4		7	2	3	6	6	4.8		4	6	6	6	6	5.6		6
7	7	4	6	4	5.6		7	5	7	7	7	6.6		4	5	4	4	5	4.4		2	4	4	4	4	3.6		4	5	5	5	4	4.6		4	4	4	4	4	4		7	5	7	7	3	5.8		7
6	7	7	6	7	6.6		5	7	7	4	6	5.8		6	7	7	6	6	6.4		1	6	7	5	6	5		5	1	7	6	6	5		7	4	5	4	4	4.8		7	5	5	3	5	5		7
7	7	7	7	7	7		7	7	1	2	3	4		7	7	7	7	7	7		4	6	6	7	7	6		1	1	1	1	1	1		7	5	5	6	1	4.8		5	7	4	7	3	5.2		7
5	6	3	6	6	5.2		5	4	7	5	6	5.4		6	7	3	3	6	5		2	6	5	3	2	3.6		2	3	7	6	2	4		2	3	2	4	3	2.8		7	6	6	6	6	6.2		5
6	7	7	6	6	6.4		6	6	7	7	7	6.6		5	5	7	5	6	5.6		2	3	5	3	6	3.8		5	6	7	7	5	6		4	4	5	3	5	4.2		6	7	7	7	6	6.6		6
7	5	5	5	6	5.6		5	5	6	6	7	5.8		5	6	3	4	5	4.6		2	6	6	6	5	5		3	1	4	3	2	2.6		5	4	3	2	2	3.2		4	6	7	6	3	5.2		7
5	5	5	3	7	5		6	6	7	6	5	6		6	7	6	6	6	6.2		2	3	5	3	5	3.6		4	3	5	5	4	4.2		5	4	3	3	3	3.6		5	6	5	5	5	5.2		5
7	7	5	4	7	6		6	7	4	4	3	4.8		6	6	6	3	6	5.4		2	6	6	3	6	4.6		6	4	5	4	2	4.2		6	6	7	6	7	6.4		6	2	5	3	2	3.6		6
4	4	6	6	5	5		7	7	6	6	6	6.4		5	6	6	5	6	5.6		7	5	6	6	5	5.8		1	7	6	6	6	5.2		6	6	6	5	6	5.8		6	6	6	7	6	6.2		7
6	5	5	6	6	5.6		5	6	3	5	5	4.8		5	2	4	2	6	3.8		2	3	4	3	5	3.4		5	3	3	7	3	4.2		6	5	5	5	5	5.2		5	5	5	6	5	5.2		6
4	4	4	5	4	4.2		4	4	5	4	5	4.4		5	4	5	4	5	4.6		4	5	5	4	4	4.4		1	4	3	2	4	2.8		3	4	3	4	4	3.6		4	2	4	4	3	3.4		5
6	6	6	6	5	5.8		6	5	6	5	6	5.6		6	5	3	4	6	4.8		2	4	6	5	5	4.4		6	6	4	5	5	5.2		5	5	4	6	5	5		6	5	5	6	5	5.4		5
7	5	6	6	7	6.2		6	3	5	6	6	5.2		7	7	7	7	7	7		1	7	6	4	7	5		6	3	6	6	2	4.6		7	6	7	7	7	6.8		6	5	5	5	3	4.8		6
6	4	7	5	7	5.8		7	2	7	7	7	6		7	6	7	7	7	6.8		4	7	7	7	7	6.4		2	7	7	2	3	4.2		2	2	3	3	7	3.4		5	7	6	7	4	5.8		3
6	5	5	4	5	5		5	5	4	3	5	4.4		4	3	4	2	2	3		3	5	5	5	3	4.2		3	3	3	2	3	2.8		3	3	3	3	3	3		3	4	2	4	3	3.2		3
6	7	7	7	6	6.6		6	5	3	3	3	4		6	5	5	6	6	5.6		4	6	6	5	6	5.4		5	2	4	5	6	4.4		6	5	6	5	6	5.6		6	5	3	5	4	4.6		6
7	6	6	6	7	6.4		6	6	6	7	6	6.2		5	5	6	4	4	4.8		2	5	6	4	7	4.8		3	4	4	5	2	3.6		4	4	4	2	4	3.6		6	5	6	6	4	5.4		7
6	6	6	6	4	5.6		5	6	6	7	4	5.6		6	3	4	4	3	4		2	6	6	2	6	4.4		3	2	4	2	2	2.6		4	4	6	4	4	4.4		6	6	5	2	3	4.4		6
7	6	4	4	5	5.2		4	6	3	4	3	4		6	5	6	4	6	5.4		1	4	6	4	6	4.2		4	2	5	4	4	3.8		6	6	6	6	6	6		3	3	4	3	3	3.2		7
5	4	7	5	6	5.4		6	5	5	5	5	5.2		7	4	7	5	5	5.6		2	5	5	4	5	4.2		5	3	5	3	1	3.4		4	5	5	5	5	4.8		5	6	6	6	5	5.6		6
5	1	2	6	5	3.8		4	5	2	4	3	3.6		6	4	6	5	6	5.4		5	5	5	6	4	5		5	4	4	6	5	4.8		5	5	3	6	6	5		5	3	2	4	4	3.6		5
6	6	5	5	4	5.2		6	6	5	6	5	5.6		6	5	6	3	5	5		2	3	4	2	6	3.4		4	4	4	5	2	3.8		4	4	3	3	4	3.6		5	5	5	4	4	4.6		6
7	7	7	7	7	7		7	7	4	3	3	4.8		7	7	7	4	7	6.4		3	7	7	7	7	6.2		1	1	7	2	2	2.6		7	7	7	7	7	7		5	3	2	2	1	2.6		5
6	6	6	6	6	6		6	7	4	5	5	5.4		6	6	5	6	4	5.4		4	6	4	4	5	4.6		3	6	2	2	2	3		4	5	3	5	6	4.6		6	5	5	4	4	4.8		7
6	6	6	6	6	6		5	5	6	6	6	5.6		6	5	6	6	3	5.2		3	6	5	6	6	5.2		4	5	6	4	5	4.8		4	7	3	6	6	5.2		6	6	6	6	4	5.6		4
5	4	5	6	5	5		6	4	6	6	6	5.6		4	5	4	4	4	4.2		4	5	5	4	5	4.6		5	4	4	4	3	4		5	4	3	5	5	4.4		4	4	4	5	4	4.2		5
6	7	6	6	7	6.4		6	7	5	6	4	5.6		7	6	6	3	4	5.2		5	7	6	6	7	6.2		3	1	5	3	2	2.8		6	6	5	5	6	5.6		4	5	4	2	3	3.6		5
5	5	5	4	5	4.8		6	5	5	6	5	5.4		5	4	5	5	4	4.6		2	6	5	5	6	4.8		3	2	5	4	2	3.2		4	4	3	5	5	4.2		5	5	5	5	3	4.6		5
5	4	6	3	5	4.6		5	5	6	7	6	5.8		4	2	5	3	4	3.6		3	6	5	4	4	4.4		5	4	3	5	5	4.4		3	3	2	3	3	2.8		5	6	6	7	6	6		6
5	5	6	4	4	4.8		5	4	7	7	7	6		5	3	4	3	4	3.8		2	5	5	4	5	4.2		6	3	5	6	4	4.8		4	3	2	3	3	3		7	5	6	6	4	5.6		6
6	5	4	4	6	5		4	6	6	5	4	5		5	5	5	4	4	4.6		2	3	4	2	6	3.4		7	6	6	7	5	6.2		4	3	4	4	3	3.6		5	4	5	3	3	4		5
6	6	7	5	6	6		6	6	7	7	6	6.4		6	6	5	4	5	5.2		3	4	4	4	5	4		5	6	5	5	5	5.2		5	4	4	4	5	4.4		6	5	6	7	5	5.8		7
3	2	2	4	5	3.2		6	4	7	7	7	6.2		4	5	5	6	6	5.2		2	2	3	2	4	2.6		5	5	4	5	4	4.6		2	2	1	2	4	2.2		7	7	6	7	6	6.6		6
6	7	6	3	7	5.8		6	6	7	6	6	6.2		6	3	6	3	6	4.8		2	7	7	6	5	5.4		2	2	4	2	2	2.4		6	4	3	6	6	5		6	5	6	2	2	4.2		5
7	4	5	5	6	5.4		4	4	5	5	4	4.4		4	5	4	4	2	3.8		6	6	6	6	6	6		4	3	2	2	1	2.4		3	5	3	4	4	3.8		4	5	4	5	3	4.2		6
5	7	7	7	7	6.6		5	5	5	7	7	5.8		7	5	7	7	5	6.2		7	5	7	4	5	5.6		5	7	5	7	5	5.8		5	6	5	4	5	5		7	5	6	5	4	5.4		5
6	5	4	5	5	5		6	6	4	6	5	5.4		5	3	4	2	5	3.8		2	4	5	2	5	3.6		5	6	4	4	4	4.6		4	4	4	5	5	4.4		6	5	5	6	5	5.4		6
7	5	6	6	5	5.8		7	6	7	7	7	6.8		6	6	5	6	5	5.6		4	7	7	6	7	6.2		4	5	4	2	2	3.4		3	2	2	4	2	2.6		6	6	6	6	4	5.6		6
3	4	3	4	2	3.2		6	6	7	7	7	6.6		3	7	2	2	7	4.2		4	6	2	2	7	4.2		3	4	7	2	7	4.6		2	2	2	2	2	2		3	7	7	7	5	5.8		2
6	4	5	4	5	4.8		6	5	5	6	6	5.6		5	3	4	5	5	4.4		2	5	6	5	6	4.8		5	2	5	5	3	4		5	5	4	4	4	4.4		5	4	5	6	3	4.6		6
4	5	6	5	7	5.4		5	5	5	5	4	4.8		6	4	4	6	6	5.2		6	7	4	7	7	6.2		2	2	3	3	2	2.4		4	3	4	3	4	3.6		5	4	5	4	4	4.4		7
7	4	4	4	4	4.6		6	6	5	3	3	4.6		4	5	4	4	3	4		1	2	4	2	6	3		3	4	6	2	3	3.6		5	5	4	5	5	4.8		7	4	3	3	3	4		7
5	6	5	4	5	5		5	5	6	6	6	5.6		6	7	3	3	3	4.4		3	3	4	3	3	3.2		6	4	7	5	3	5		3	3	2	3	3	2.8		4	6	5	5	3	4.6		6
7	6	6	6	6	6.2		7	6	5	4	3	5		5	4	4	4	5	4.4		2	7	6	6	7	5.6		4	4	4	4	3	3.8		5	4	4	4	4	4.2		5	6	5	4	4	4.8		7
4	3	4	2	3	3.2		4	5	5	5	6	5		4	4	4	3	4	3.8		2	4	4	3	4	3.4		4	3	4	4	3	3.6		3	3	2	4	3	3		5	5	4	5	4	4.6		6
5	5	5	3	5	4.6		5	4	5	5	5	4.8		5	5	4	3	3	4		3	6	5	5	5	4.8		2	5	3	3	2	3		3	3	3	3	3	3		5	5	5	5	3	4.6		5
6	6	6	5	5	5.6		6	6	5	5	5	5.4		6	5	5	4	4	4.8		2	4	5	4	4	3.8		6	4	4	4	4	4.4		5	5	4	5	3	4.4		4	6	4	4	4	4.4		6
5	3	3	4	6	4.2		4	6	7	6	5	5.6		5	6	6	5	6	5.6		2	5	5	5	5	4.4		3	2	3	5	4	3.4		6	5	5	5	4	5		5	4	5	5	4	4.6		5
6	2	6	6	7	5.4		5	7	3	6	6	5.4		7	5	7	7	7	6.6		5	7	7	6	7	6.4		3	2	5	2	3	3		6	6	6	6	3	5.4		2	4	3	3	3	3		3
7	7	7	7	7	7		7	7	7	7	7	7		7	7	7	7	7	7		1	7	7	7	7	5.8		3	2	7	1	1	2.8		1	7	1	4	4	3.4		7	7	7	7	7	7		7
7	6	2	6	6	5.4		2	6	2	4	3	3.4		6	6	5	4	6	5.4		2	6	6	5	6	5		6	2	4	3	2	3.4		6	6	6	5	4	5.4		1	3	5	4	3	3.2		4
7	1	4	6	7	5		2	5	4	5	2	3.6		5	7	4	3	6	5		4	6	7	7	7	6.2		4	3	3	2	1	2.6		7	7	7	7	7	7		6	2	2	2	2	2.8		7
6	3	6	6	6	5.4		6	6	7	7	6	6.4		5	5	6	4	6	5.2		3	7	5	6	7	5.6		2	3	2	3	2	2.4		5	6	2	3	4	4		5	6	6	5	2	4.8		6
5	4	5	4	5	4.6		3	5	5	5	3	4.2		5	5	5	5	6	5.2		2	5	5	2	5	3.8		4	4	4	5	2	3.8		5	5	4	4	3	4.2		4	4	4	4	2	3.6		5
7	4	7	6	5	5.8		7	7	7	5	5	6.2		5	5	2	4	4	4		1	2	7	6	7	4.6		6	7	7	5	3	5.6		2	5	1	2	1	2.2		6	3	6	6	3	4.8		7
6	6	6	6	7	6.2		6	6	2	6	5	5		6	6	6	2	3	4.6		2	6	6	1	6	4.2		3	5	4	5	2	3.8		7	6	6	7	2	5.6		6	6	7	4	3	5.2		6
7	7	2	5	3	4.8		6	6	3	6	3	4.8		7	5	7	2	3	4.8		6	7	3	6	7	5.8		4	2	3	2	3	2.8		7	5	5	3	3	4.6		2	5	3	2	3	3		6
5	3	4	4	5	4.2		6	6	6	7	6	6.2		4	3	4	4	4	3.8		1	3	6	3	6	3.8		5	6	5	6	3	5		4	3	4	5	2	3.6		5	5	7	6	4	5.4		7
5	2	7	5	6	5		7	5	6	6	6	6		6	2	2	2	6	3.6		4	7	6	6	6	5.8		2	2	2	2	2	2		2	6	3	5	2	3.6		5	5	4	6	5	5		5
5	5	5	6	5	5.2		5	5	6	3	6	5		5	5	6	5	5	5.2		3	4	6	3	6	4.4		5	5	6	5	6	5.4		2	6	2	5	4	3.8		5	6	4	4	6	5		3
5	5	6	5	5	5.2		6	6	6	6	6	6		5	4	4	4	3	4		2	3	5	3	5	3.6		4	4	5	5	3	4.2		4	3	4	4	4	3.8		6	5	5	6	5	5.4		4
2	4	6	7	7	5.2		5	4	6	6	7	5.6		5	3	6	7	4	5		7	6	7	7	5	6.4		1	1	4	4	6	3.2		3	6	7	6	5	5.4		4	6	7	6	7	6		1
6	6	7	6	7	6.4		6	5	7	7	7	6.4		4	7	7	7	7	6.4		2	6	6	3	6	4.6		7	5	7	7	3	5.8		3	3	1	1	3	2.2		7	7	7	7	7	7		6
7	7	7	7	6	6.8		7	7	4	7	7	6.4		7	7	7	4	7	6.4		1	4	4	4	6	3.8		7	4	4	4	1	4		6	7	7	7	7	6.8		7	4	7	5	4	5.4		7
6	6	5	5	6	5.6		6	6	2	4	2	4		5	4	6	3	6	4.8		2	5	5	3	6	4.2		3	6	2	3	2	3.2		6	6	4	5	5	5.2		5	3	4	2	2	3.2		6
6	5	4	5	5	5		4	6	6	3	3	4.4		6	4	6	4	5	5		2	6	5	4	4	4.2		4	4	5	5	5	4.6		4	5	5	6	3	4.6		6	5	2	2	5	4		6
6	7	5	5	7	6		6	6	7	7	5	6.2		6	5	7	7	6	6.2		4	7	7	3	6	5.4		3	4	4	4	4	3.8		6	6	6	6	7	6.2		5	7	7	7	6	6.4		5
6	5	6	4	6	5.4		6	5	5	5	5	5.2		5	5	5	5	5	5		3	4	5	3	7	4.4		4	6	6	6	6	5.6		6	5	4	4	2	4.2		6	6	6	5	3	5.2		5
5	5	3	5	5	4.6		5	5	5	5	4	4.8		4	4	5	4	3	4		2	5	5	4	5	4.2		2	3	3	3	2	2.6		3	5	4	4	3	3.8		5	5	5	4	3	4.4		6
6	6	6	6	6	6		6	6	6	6	6	6		6	6	6	6	6	6		2	4	6	6	6	4.8		2	2	2	2	2	2		6	4	2	3	2	3.4		6	6	6	2	5	5		6
6	2	3	2	5	3.6		6	5	6	6	6	5.8		6	6	5	3	4	4.8		2	6	6	5	6	5		3	4	2	4	3	3.2		5	4	4	4	2	3.8		3	6	4	4	4	4.2		6
4	4	4	4	5	4.2		4	4	4	5	5	4.4		4	6	4	5	4	4.6		4	4	4	4	5	4.2		4	4	3	4	5	4		5	4	4	4	5	4.4		4	4	4	5	4	4.2		4
4	4	4	3	5	4		6	5	5	5	6	5.4		5	4	4	4	4	4.2		5	6	6	5	5	5.4		3	3	3	3	3	3		4	5	4	4	4	4.2		4	4	5	6	3	4.4		7
7	4	5	4	6	5.2		6	6	5	6	6	5.8		6	7	7	6	7	6.6		2	5	6	6	6	5		4	1	5	5	2	3.4		6	5	6	6	5	5.6		5	4	4	5	5	4.6		7
7	6	5	7	5	6		7	6	7	7	6	6.6		7	4	6	6	5	5.6		4	7	6	5	6	5.6		1	3	5	6	5	4		6	5	6	6	5	5.6		5	6	6	5	6	5.6		7
3	4	5	4	3	3.8		4	5	6	6	5	5.2		6	4	3	2	2	3.4		2	4	4	4	4	3.6		3	6	4	4	5	4.4		4	3	2	3	3	3		3	5	5	5	5	4.6		5
3	6	4	4	7	4.8		6	4	4	5	4	4.6		5	2	4	2	2	3		1	2	3	2	6	2.8		6	6	3	6	6	5.4		6	2	3	3	3	3.4		5	3	5	4	4	4.2		6
6	6	6	6	6	6		6	6	6	6	6	6		2	3	3	3	3	2.8		2	3	6	2	6	3.8		5	3	6	6	4	4.8		4	3	3	6	5	4.2		6	5	6	6	4	5.4		3
5	6	5	6	4	5.2		6	5	3	5	6	5		6	5	5	5	6	5.4		5	6	6	6	5	5.6		6	6	3	6	2	4.6		6	5	3	6	6	5.2		6	5	5	5	5	5.2		5
7	7	7	7	7	7		7	7	7	7	7	7		7	7	7	6	7	6.8		4	7	7	5	7	6		7	7	5	7	7	6.6		7	7	7	7	4	6.4		7	7	7	7	5	6.6		7
6	5	6	5	7	5.8		6	7	7	7	6	6.6		7	6	6	5	6	6		1	3	7	6	7	4.8		5	3	7	5	6	5.2		4	3	6	6	5	4.8		5	4	6	7	5	5.4		7
7	7	6	6	7	6.6		6	5	7	6	6	6		6	6	6	6	6	6		3	6	5	3	6	4.6		4	7	7	2	2	4.4		5	6	6	5	3	5		7	4	6	6	2	5		7
6	6	6	6	6	6		5	6	6	6	3	5.2		6	5	4	4	5	4.8		5	5	5	6	5	5.2		2	2	2	2	3	2.2		3	4	3	6	5	4.2		3	4	5	4	1	3.4		6
6	6	4	5	4	5		5	3	4	4	5	4.2		4	4	4	4	5	4.2		1	1	4	4	4	2.8		3	2	4	4	5	3.6		4	4	3	4	4	3.8		4	2	4	4	4	3.6		6
4	7	5	6	7	5.8		5	4	7	3	5	4.8		7	5	5	1	3	4.2		4	7	6	7	7	6.2		7	4	2	4	4	4.2		5	6	4	5	7	5.4		7	5	3	3	4	4.4		7
5	6	7	4	5	5.4		7	5	6	5	6	5.8		7	7	6	6	6	6.4		1	3	5	6	6	4.2		5	3	6	4	5	4.6		3	5	4	5	5	4.4		5	6	6	7	3	5.4		5
7	5	5	6	7	6		6	5	4	6	5	5.2		6	5	5	6	6	5.6		2	4	7	4	6	4.6		5	4	4	6	1	4		4	5	5	4	6	4.8		5	4	6	5	2	4.4		5
7	7	7	5	6	6.4		7	7	3	7	4	5.6		5	4	6	6	6	5.4		5	5	6	6	6	5.6		6	4	7	6	6	5.8		6	6	6	6	4	5.6		7	3	7	7	4	5.6		7
6	6	6	6	6	6		6	6	7	7	6	6.4		6	6	6	6	6	6		4	7	6	6	6	5.8		3	3	4	6	3	3.8		6	6	5	6	5	5.6		3	6	6	6	3	4.8		6
5	5	7	5	6	5.6		7	6	5	7	7	6.4		7	4	6	6	7	6		6	6	7	3	6	5.6		3	1	3	5	1	2.6		3	7	7	6	6	5.8		7	4	4	7	4	5.2		7
5	6	5	5	6	5.4		5	6	2	4	2	3.8		2	4	2	2	3	2.6		2	3	6	2	6	3.8		2	2	4	4	2	2.8		3	4	2	3	2	2.8		4	2	3	3	3	3		7
6	6	6	6	6	6		6	6	6	6	6	6		6	6	6	2	6	5.2		2	3	6	5	6	4.4		4	6	6	6	4	5.2		4	6	4	6	6	5.2		6	6	6	6	4	5.6		6
5	7	7	4	5	5.6		5	5	7	3	5	5		4	5	4	5	5	4.6		1	3	4	5	5	3.6		1	6	4	4	5	4		5	4	7	4	5	5		6	5	4	5	4	4.8		5
5	5	6	6	5	5.4		4	5	4	5	3	4.2		7	6	7	5	7	6.4		1	3	6	2	6	3.6		7	7	6	6	4	6		5	3	4	5	5	4.4		6	4	5	4	4	4.6		6
6	5	7	6	6	6		4	6	6	6	5	5.4		6	6	6	6	3	5.4		5	6	6	6	6	5.8		2	4	4	3	3	3.2		6	6	6	6	5	5.8		6	3	4	3	3	3.8		4
5	5	6	4	4	4.8		5	5	5	4	5	4.8		5	5	5	4	4	4.6		4	6	5	4	4	4.6		4	3	4	4	4	3.8		4	4	4	4	4	4		5	5	4	4	4	4.4		4
4	4	5	4	4	4.2		5	5	5	4	3	4.4		4	4	5	4	5	4.4		1	2	4	2	4	2.6		4	2	4	4	2	3.2		5	5	5	5	3	4.6		5	2	5	3	2	3.4		5
6	6	5	4	5	5.2		6	6	4	5	4	5		6	5	5	5	7	5.6		2	6	6	3	6	4.6		5	2	5	5	3	4		4	4	4	5	4	4.2		6	5	4	5	4	4.8		7
6	6	5	5	5	5.4		6	6	5	6	5	5.6		6	6	5	3	7	5.4		2	6	6	2	6	4.4		5	2	4	5	2	3.6		5	4	4	4	5	4.4		5	4	6	6	5	5.2		6
3	5	4	2	3	3.4		7	2	7	7	5	5.6		7	4	4	3	3	4.2		2	6	6	4	7	5		5	1	3	4	3	3.2		4	3	2	3	5	3.4		5	5	6	5	3	4.8		5
6	6	6	6	6	6		6	6	5	3	3	4.6		6	5	5	5	6	5.4		4	6	6	4	6	5.2		3	2	3	3	3	2.8		6	6	6	6	5	5.8		4	4	4	3	2	3.4		6
5	5	6	6	6	5.6		6	6	6	6	6	6		5	5	5	5	5	5		1	4	6	3	5	3.8		3	6	5	4	5	4.6		4	5	2	5	4	4		6	6	6	6	4	5.6		7
6	6	5	5	6	5.6		7	4	5	6	5	5.4		3	3	3	2	5	3.2		2	3	4	2	6	3.4		6	6	5	5	6	5.6		4	4	5	4	3	4		6	4	5	4	4	4.6		5
4	2	6	5	6	4.6		5	5	7	7	6	6		6	6	7	6	6	6.2		3	4	6	5	6	4.8		3	3	6	7	4	4.6		5	4	3	5	3	4		6	3	6	5	2	4.4		5
6	3	5	5	5	4.8		4	3	6	6	6	5		2	3	5	3	5	3.6		2	2	5	3	4	3.2		2	6	3	5	4	4		2	3	3	2	2	2.4		6	5	6	5	6	5.6		5
6	5	6	4	7	5.6		7	5	7	6	6	6.2		6	6	6	6	6	6		1	5	6	5	3	4		6	1	4	6	1	3.6		5	6	6	5	7	5.8		7	6	6	6	5	6		7
7	6	6	4	6	5.8		6	7	6	6	6	6.2		7	6	6	6	5	6		1	4	6	3	5	3.8		4	4	2	3	5	3.6		6	4	4	6	5	5		3	5	6	6	3	4.6		7
7	7	7	5	4	6		7	7	3	7	4	5.6		7	4	3	3	2	3.8		4	7	7	7	7	6.4		7	2	6	7	4	5.2		4	3	2	3	2	2.8		3	5	5	7	5	5		7
6	6	6	6	6	6		6	6	6	6	6	6		6	5	4	5	4	4.8		2	4	5	4	5	4		5	4	4	4	3	4		6	3	3	3	4	3.8		6	5	6	6	4	5.4		6
5	5	6	6	5	5.4		6	5	6	5	6	5.6		5	4	4	4	4	4.2		2	4	4	4	6	4		4	4	3	4	4	3.8		4	4	3	4	4	3.8		6	5	5	4	5	5		6
7	7	7	4	7	6.4		7	7	2	6	4	5.2		7	5	7	5	6	6		1	2	4	2	5	2.8		6	7	6	7	4	6		7	6	5	7	6	6.2		7	4	2	2	2	3.4		7
7	6	6	6	6	6.2		6	6	6	6	6	6		2	4	2	2	6	3.2		2	6	6	7	6	5.4		4	4	3	2	2	3		5	5	6	5	5	5.2		4	6	6	4	3	4.6		7
6	6	5	6	6	5.8		5	6	6	6	6	5.8		6	4	4	3	6	4.6		2	6	6	4	5	4.6		5	7	4	6	5	5.4		5	5	5	5	5	5		5	6	5	5	6	5.4		6
6	4	6	6	6	5.6		6	6	6	6	6	6		3	6	4	3	4	4		3	5	6	7	6	5.4		2	2	4	3	3	2.8		6	6	5	6	6	5.8		6	2	5	5	4	4.4		6
6	6	6	6	6	6		6	6	4	3	4	4.6		5	4	3	4	4	4		3	5	6	5	5	4.8		2	4	3	4	3	3.2		4	4	3	3	3	3.4		5	4	4	4	4	4.2		5
6	6	6	5	6	5.8		6	6	5	5	5	5.4		5	5	5	3	5	4.6		3	3	5	5	5	4.2		4	6	6	3	4	4.6		5	5	5	5	5	5		6	5	3	5	5	4.8		5
5	6	4	5	5	5		6	6	5	5	5	5.4		4	6	6	3	5	4.8		3	4	4	4	6	4.2		5	5	4	5	3	4.4		5	4	4	4	4	4.2		6	4	4	3	4	4.2		5
7	6	6	6	7	6.4		7	7	4	4	3	5		6	6	6	3	5	5.2		3	7	5	4	5	4.8		5	3	5	4	4	4.2		7	6	6	6	4	5.8		6	3	3	4	3	3.8		3
[truncated: 35 more columns]

## Sheet: 综合
legislative	executive	judicial	global	local	liberal	conservative	hierarchical	monarchic	oligarchic	anarchic	internal	external		self-directed	other-directed	relinquished
6.4	5.6	6	4.8	5.8	5.6	5.8	6	4.8	5.6	5.4	5	5.4		5.33333	4.66667	2.88889
6.6	6.4	4.6	5.2	4.6	4.2	6	5.6	6.6	5	4	7	3.8		4.88889	4.75	4.44444
5.6	5.8	5.2	5.2	5.4	4.6	6	5.8	5.4	5.8	6	5	5.8		5.22222	5.41667	5.11111
5.6	5.6	5.4	6	5.8	5.8	5.2	5.6	5.4	5.8	5.6	5.6	5.8		4.55556	4.33333	4.44444
5	5	5.2	5.2	4.8	4.8	5.2	5.2	5.2	5.2	4.6	5	4.8		4	3.91667	4.11111
5.2	5.6	5	4.4	4.8	4.6	5	5	4.6	4.6	5.6	3.8	5		4.33333	4.66667	3.77778
4.6	5	5	3.2	4.6	4.6	5.2	4.6	3.6	4.2	5.2	4.2	5		4.11111	4.25	3.66667
4.4	4.8	3.8	4	2.4	3	4.6	5	3.8	4.2	2.8	3.4	4.6		3.88889	3.91667	3.33333
4.6	5.2	5.2	4.4	3.4	2.2	5.2	5.8	5.8	3.8	3.4	3.2	5.2		4	4.83333	3.88889
5.4	5.4	5.2	4.4	4.2	4.6	4.4	5.2	5.8	5.2	3.6	5.2	5		4.33333	4.33333	4.66667
4.4	6	4.8	5	4.6	3.2	6.2	5.6	6.4	4.2	3.6	4.8	4.4		5.33333	3	5
5.6	5.8	4.6	3.6	4.8	4.8	5	5.4	5	3.2	3.4	4.4	5.2		4.11111	4.83333	4.55556
5.8	5.4	5.8	4.2	4.4	5	5.6	6	4.6	6	3	6	5.8		4.77778	4.75	3.33333
3.8	4.2	4.8	3.6	4.6	4.2	4.8	4.6	4.4	4	5	4	4.4		4.11111	4.08333	4
4.4	5.4	2.8	4.4	3	2.2	4.2	5	4.8	3.8	2.4	3.2	6.4		4.11111	5.25	2.88889
5.6	5.6	5.6	3.8	5.6	5.2	5	5.4	5.6	5	4.4	4.2	5.6		4.77778	4.16667	4.11111
6.2	3.6	5.2	5.4	2.2	5.4	3	5.6	6	2.4	3.4	6.2	3.4		4.77778	4.83333	3.22222
5.2	5.8	5.6	4.4	5.4	5.2	4.6	4.6	5.2	5.4	4.4	4.2	6.2		4.88889	5	3.33333
5.2	4.4	4.8	4.2	4.2	4.2	3.2	4.2	5	3.4	4	4.2	3.6		5	4.91667	3.44444
3.2	5	3.4	2.6	3	4	4.2	6.2	3	4.2	1.8	3	4.6		5.11111	4.08333	2.77778
4.6	7	6	5.6	3.8	4	6	5.6	4.6	5.2	4.4	5.6	5.2		5.55556	4.91667	3.66667
4.4	4.6	4.2	4.2	3.6	4	4.2	4.2	4	4.4	4.8	4.4	4.2		3.55556	3.58333	3.77778
5.4	5	5	5	5.2	5.2	5.2	5.4	5.2	5.2	5.6	5.2	5.8		4	3.83333	3.66667
5.6	5.4	5.2	5.4	5.6	4.8	5.4	5.2	5.6	5.6	5.4	5	5.6		5	5	5
4.8	6.2	3	4.4	5	6.2	6	5	5.8	6.2	2.4	5.8	4.6		6	4.83333	5.22222
6	6.2	5.8	4.8	6.6	6	6.2	6.4	6.4	6.2	5.4	6.6	5.2		4.88889	4.41667	3.66667
5.6	6.2	5.6	3.6	5.4	2.8	5.8	5	4.8	4.6	4.8	4.6	4.8		3.66667	4	3.66667
5.4	5	5.2	4.8	4	5	5	4.8	4.2	5	4.8	5.2	5		5	5	5
4.4	4.6	4.2	3.8	3	3.2	3.8	4.4	3.4	3.8	2.4	2.8	4.6		4.55556	4.5	3.77778
6.2	6	4.4	3.8	5.4	4.8	5.6	5	5.8	4.8	4.2	6.2	5.4		5.11111	5.25	5.22222
5.6	6.6	4.4	3.6	4.6	4	5.8	6	5.8	5.6	2.8	3.4	4.8		5	4.66667	3.66667
6.6	5.8	6.4	5	5	4.8	5	6.6	6.2	3.6	4.6	5.6	5.8		5.77778	5.66667	4.11111
7	4	7	6	1	4.8	5.2	5.2	1.8	2.2	4.4	5.6	3.6		4.66667	5.58333	3.44444
5.2	5.4	5	3.6	4	2.8	6.2	4	4	5.2	5	5.4	4.8		3.33333	4	4.33333
6.4	6.6	5.6	3.8	6	4.2	6.6	4.6	6.8	6.4	4	6	5.8		3.66667	4.25	3.88889
5.6	5.8	4.6	5	2.6	3.2	5.2	6	6	4	3.8	4.8	4		3.88889	4.83333	3.33333
5	6	6.2	3.6	4.2	3.6	5.2	5	4.4	5.6	3.6	4.8	5		4.88889	3.83333	3
6	4.8	5.4	4.6	4.2	6.4	3.6	6.8	3.2	4.6	3.4	4.6	4.6		5.66667	4.83333	2.77778
5	6.4	5.6	5.8	5.2	5.8	6.2	6	5.4	6	6	4.8	5.6		6	5.75	4.77778
5.6	4.8	3.8	3.4	4.2	5.2	5.2	5	3.2	4.4	4.8	3.6	6		4.22222	2.5	3.11111
4.2	4.4	4.6	4.4	2.8	3.6	3.4	4.6	4.8	3.4	3.4	4.4	3.6		4.88889	4.33333	4.33333
5.8	5.6	4.8	4.4	5.2	5	5.4	5	5.2	4.6	4.8	4.6	4.2		4.55556	4.16667	3.88889
6.2	5.2	7	5	4.6	6.8	4.8	6.6	5.2	3.4	2.2	5.2	5.4		5.11111	4.75	2.55556
5.8	6	6.8	6.4	4.2	3.4	5.8	3.8	6.4	6.6	5.2	5	7		4.11111	6	4
5	4.4	3	4.2	2.8	3	3.2	3.2	2.8	5	4.2	4.4	3.6		4.22222	3.33333	4
6.6	4	5.6	5.4	4.4	5.6	4.6	6	4.6	3.8	4.4	6.2	4.6		4.88889	2.75	2.44444
6.4	6.2	4.8	4.8	3.6	3.6	5.4	6.4	3.4	3.4	3	3.2	6.2		4.66667	4.41667	3.66667
5.6	5.6	4	4.4	2.6	4.4	4.4	5.8	4.6	4.8	3.8	4.8	4.6		5	5.66667	2.44444
5.2	4	5.4	4.2	3.8	6	3.2	6.4	5	3.4	4.4	3.2	5.8		4.11111	4	4.11111
5.4	5.2	5.6	4.2	3.4	4.8	5.6	4.8	3.8	5.4	3.6	4.8	7		4.77778	5.25	4.88889
3.8	3.6	5.4	5	4.8	5	3.6	4.4	5.8	4.4	4.4	5	4.4		4	4.16667	4.33333
5.2	5.6	5	3.4	3.8	3.6	4.6	6	5.4	5.2	3.8	3.2	6		5	4.66667	3.88889
7	4.8	6.4	6.2	2.6	7	2.6	4.8	3.4	3.6	7	5.6	6.6		6	5.83333	4
6	5.4	5.4	4.6	3	4.6	4.8	6.2	3.8	3	3.4	5.2	5.2		4.11111	4.41667	4
6	5.6	5.2	5.2	4.8	5.2	5.6	4.6	5.8	4.8	5.6	4.8	5.8		5	4.83333	4.77778
5	5.6	4.2	4.6	4	4.4	4.2	5	3.6	3.8	3.8	4.6	5		4.11111	5.25	3.22222
6.4	5.6	5.2	6.2	2.8	5.6	3.6	5.2	4.2	2.4	4.2	5.8	4.6		4.88889	3.91667	3.55556
4.8	5.4	4.6	4.8	3.2	4.2	4.6	5.4	4.6	4.6	3.4	4	5.4		4.44444	4.66667	3.77778
4.6	5.8	3.6	4.4	4.4	2.8	6	4.4	4.8	4.8	3.2	4.8	4.6		4	4.66667	3
4.8	6	3.8	4.2	4.8	3	5.6	4.8	5.2	5	3	3	4.8		4.22222	2.91667	4.44444
5	5	4.6	3.4	6.2	3.6	4	5.6	5.2	3.6	2.6	3.8	5.2		4.55556	4.25	4
6	6.4	5.2	4	5.2	4.4	5.8	6.2	5.6	5	4.2	4.8	5.6		4.55556	4.91667	3.88889
3.2	6.2	5.2	2.6	4.6	2.2	6.6	3.6	5.4	5.8	3.8	4.2	3.8		4	4.58333	4.22222
5.8	6.2	4.8	5.4	2.4	5	4.2	5.4	3.2	5.2	3.2	6.6	5.2		3.55556	5.41667	4.88889
5.4	4.4	3.8	6	2.4	3.8	4.2	4.6	3.6	6	5	5.4	4.4		3.22222	2.75	3.44444
6.6	5.8	6.2	5.6	5.8	5	5.4	5.4	6.4	6.2	4.8	5.8	6.6		2.77778	3.58333	3.33333
5	5.4	3.8	3.6	4.6	4.4	5.4	5.4	3.4	5.2	3.4	5.8	3.6		4.55556	4.75	3.66667
5.8	6.8	5.6	6.2	3.4	2.6	5.6	6.6	6	4	1.2	6	3.8		5.44444	4.5	3.44444
3.2	6.6	4.2	4.2	4.6	2	5.8	2.6	5.8	7	4.6	2.2	6		2	3.33333	4.77778
4.8	5.6	4.4	4.8	4	4.4	4.6	5.2	4	4	3.2	5	3.8		4	4.16667	4.44444
5.4	4.8	5.2	6.2	2.4	3.6	4.4	5.8	4.4	5	4.2	3.8	6		4.44444	4.41667	4.66667
4.6	4.6	4	3	3.6	4.8	4	5.6	5.6	4	3.8	4.8	4.6		5	4.91667	4.33333
5	5.6	4.4	3.2	5	2.8	4.6	5.6	4.2	4.2	4	6	2.2		2.55556	3.91667	4.88889
6.2	5	4.4	5.6	3.8	4.2	4.8	6.4	5	5.2	3.6	4.8	6.2		5.11111	3.41667	3.44444
3.2	5	3.8	3.4	3.6	3	4.6	4.4	4.4	4.2	2.2	3.4	3.8		4.11111	3.91667	3.22222
4.6	4.8	4	4.8	3	3	4.6	4.4	5.2	3.4	3.2	3.8	4.6		3.66667	4.66667	2.77778
5.6	5.4	4.8	3.8	4.4	4.4	4.4	4.8	4.4	4.4	4	4.6	5.4		3.88889	3.66667	3.55556
4.2	5.6	5.6	4.4	3.4	5	4.6	4.6	5.6	4.4	4.2	5.6	3.6		3.44444	3.58333	4
5.4	5.4	6.6	6.4	3	5.4	3	4.4	4	3.6	4.8	5	6.6		4.11111	4.91667	3.33333
7	7	7	5.8	2.8	3.4	7	7	5.8	5.8	3.8	7	4.6		5.44444	4.25	5.55556
5.4	3.4	5.4	5	3.4	5.4	3.2	5	4	3.8	4	4	5		4.22222	3.33333	3.88889
5	3.6	5	6.2	2.6	7	2.8	5.6	5.8	3.4	3	6.8	2.2		4.11111	1.75	2.88889
5.4	6.4	5.2	5.6	2.4	4	4.8	5.8	5.4	6	2.6	3.4	6.4		4.88889	4.41667	2.77778
4.6	4.2	5.2	3.8	3.8	4.2	3.6	4.8	5.8	4.6	3	4.4	5.2		4	4.25	3.22222
5.8	6.2	4	4.6	5.6	2.2	4.8	7	5.8	6.6	3.2	6.2	5.4		5.77778	5.08333	4.88889
6.2	5	4.6	4.2	3.8	5.6	5.2	5.8	5	5	3.6	6.4	5		5.66667	3.58333	2.22222
4.8	4.8	4.8	5.8	2.8	4.6	3	5.8	2.4	2.2	6.2	5.2	5.8		4.44444	3.58333	3
4.2	6.2	3.8	3.8	5	3.6	5.4	5.6	4.2	5.2	3	4.6	5.4		4.33333	4.5	4.44444
5	6	3.6	5.8	2	3.6	5	5.4	5	4.8	3.4	3.6	5		4.33333	4.83333	3.66667
5.2	5	5.2	4.4	5.4	3.8	5	4.6	5	4.8	5.2	4.8	5.6		3.88889	3.83333	4
5.2	6	4	3.6	4.2	3.8	5.4	3.4	4.8	3.4	3.6	5	3.8		5	4.33333	3.77778
5.2	5.6	5	6.4	3.2	5.4	6	4.6	6.4	5.8	4.8	6.4	5.8		4.44444	5	4.33333
6.4	6.4	6.4	4.6	5.8	2.2	7	4.4	6.8	7	3.6	6.6	4.2		2.77778	2.83333	5.55556
6.8	6.4	6.4	3.8	4	6.8	5.4	6	5.8	5.8	3.4	4.8	6.8		5.88889	4.58333	2.66667
5.6	4	4.8	4.2	3.2	5.2	3.2	5.8	3	4.4	4.6	4	5.8		4.22222	4.25	3
5	4.4	5	4.2	4.6	4.6	4	5.6	5.4	5	4.8	5	5.4		5.11111	4.75	2.55556
6	6.2	6.2	5.4	3.8	6.2	6.4	5.2	5.4	6.6	4.4	5	6.4		4.22222	5.16667	4.66667
5.4	5.2	5	4.4	5.6	4.2	5.2	6.2	4.8	4.6	3.2	4.8	4.8		4.22222	4.08333	3.77778
4.6	4.8	4	4.2	2.6	3.8	4.4	5.6	2.8	4.4	3.2	5.4	3.8		4.55556	4.25	3.33333
6	6	6	4.8	2	3.4	5	6	4.8	2.8	2.8	6.2	3.6		5.88889	4.75	2.88889
3.6	5.8	4.8	5	3.2	3.8	4.2	5	5.2	4.2	4	3.8	5.8		5.22222	4.08333	3.66667
4.2	4.4	4.6	4.2	4	4.4	4.2	4.4	4.6	4.8	4.6	4.6	4.2		4.22222	3.75	3.88889
4	5.4	4.2	5.4	3	4.2	4.4	6.4	4.6	5.6	2.2	3.2	6.4		5.88889	5.33333	2
5.2	5.8	6.6	5	3.4	5.6	4.6	6.6	4.6	5.6	2.8	4.2	6.4		5.22222	2.75	2.77778
6	6.6	5.6	5.6	4	5.6	5.6	6.2	5.4	6.4	5	5	6.6		4.11111	4.16667	4.44444
3.8	5.2	3.4	3.6	4.4	3	4.6	4.2	4.8	5	4.2	3.4	4.2		3.44444	3.08333	3.66667
4.8	4.6	3	2.8	5.4	3.4	4.2	4.2	5	4.4	2.6	2.8	5.6		5.33333	5.16667	4.11111
6	6	2.8	3.8	4.8	4.2	5.4	4.8	3.6	4.6	3.8	5	2.8		2.77778	4	4.55556
5.2	5	5.4	5.6	4.6	5.2	5.2	5	5.8	5.2	2.2	5.4	4.8		4.22222	3.66667	3.77778
7	7	6.8	6	6.6	6.4	6.6	7	6.6	7	5	5	6.4		6	5.58333	2.88889
5.8	6.6	6	4.8	5.2	4.8	5.4	5.2	5.4	5.4	3.8	3.6	4.6		5	4.41667	3.66667
6.6	6	6	4.6	4.4	5	5	6.2	5.8	5	4.4	2.4	6.8		5.33333	5.5	3.77778
6	5.2	4.8	5.2	2.2	4.2	3.4	5.2	5.6	4.6	3.6	4.8	4.4		4.22222	4.08333	2.55556
5	4.2	4.2	2.8	3.6	3.8	3.6	3.6	3.2	3.8	4.2	4.2	4		4.66667	4.41667	3.22222
5.8	4.8	4.2	6.2	4.2	5.4	4.4	5.2	6.4	3.8	3.4	4.6	6.6		5.66667	5.16667	4.33333
5.4	5.8	6.4	4.2	4.6	4.4	5.4	4.2	5.2	4	3.6	5.2	5		4.22222	5	3.33333
6	5.2	5.6	4.6	4	4.8	4.4	5.4	4.4	5.4	3.8	5	3.8		5.22222	4	3
6.4	5.6	5.4	5.6	5.8	5.6	5.6	6.4	5	5.6	5	5	6.2		5.11111	5.58333	5
6	6.4	6	5.8	3.8	5.6	4.8	4.6	5.8	5.4	3.4	4.4	6.6		5.33333	5.5	2.55556
5.6	6.4	6	5.6	2.6	5.8	5.2	5.8	6.4	6	5.4	5.4	4.8		4.88889	4.41667	4.55556
5.4	3.8	2.6	3.8	2.8	2.8	3	6.8	4.4	4	2	6	2.4		5	4.58333	3.33333
6	6	5.2	4.4	5.2	5.2	5.6	6	6	5.8	5.4	6	5.8		4.55556	4.33333	5.11111
5.6	5	4.6	3.6	4	5	4.8	4.4	5.8	3.6	3.2	5.2	4.6		4.44444	3.66667	3.44444
5.4	4.2	6.4	3.6	6	4.4	4.6	5.8	5.2	4.4	4.2	4.4	5.6		5.22222	4.66667	2.55556
6	5.4	5.4	5.8	3.2	5.8	3.8	4.4	4.6	6.4	4.4	5.4	5.8		5	4.58333	3.44444
4.8	4.8	4.6	4.6	3.8	4	4.4	4.2	3.8	4.2	4.4	3.8	4.4		4.66667	4.75	4.33333
4.2	4.4	4.4	2.6	3.2	4.6	3.4	5.4	3.6	3.4	3.8	3.6	5		5.33333	3.75	2.66667
5.2	5	5.6	4.6	4	4.2	4.8	5.8	3.8	4.4	2.6	5.2	4.2		5	4.83333	4.11111
5.4	5.6	5.4	4.4	3.6	4.4	5.2	5.4	5.6	5	2.4	4.6	5.4		4.33333	4.33333	3.66667
3.4	5.6	4.2	5	3.2	3.4	4.8	4.8	6.6	6	2.6	2	4.4		3.11111	3.83333	3.77778
6	4.6	5.4	5.2	2.8	5.8	3.4	5.8	5	2.4	3.6	5.8	2.4		4	2.91667	3.22222
5.6	6	5	3.8	4.6	4	5.6	6	5.8	5	5	5.2	5		3.88889	3.66667	3.33333
5.6	5.4	3.2	3.4	5.6	4	4.6	4.4	6.4	3.6	3.6	6.6	2.4		3.66667	4.16667	4.33333
4.6	6	6.2	4.8	4.6	4	4.4	4	6.4	5.6	6.2	4.4	6.8		4.66667	5.33333	4.77778
4.8	5	3.6	3.2	4	2.4	5.6	4.2	4.8	5	3.8	5	3.6		3.55556	3.83333	3.33333
5.6	6.2	6	4	3.6	5.8	6	6.2	4.4	4.2	5.8	3.4	5.6		5	4.75	2.44444
5.8	6.2	6	3.8	3.6	5	4.6	5.6	3.4	5	4.2	5.2	6		5.22222	3.83333	3.55556
6	5.6	3.8	6.4	5.2	2.8	5	7	5.8	4.2	5.6	7	5		5.11111	4.41667	4.11111
6	6	4.8	4	4	3.8	5.4	6	3.6	4	5.2	4.2	5.2		3.77778	3.16667	3.44444
5.4	5.6	4.2	4	3.8	3.8	5	5.4	4.6	5	3.8	4.6	4.6		3.66667	3.91667	3
6.4	5.2	6	2.8	6	6.2	3.4	7	6.2	4	3.8	4.2	6.6		5.66667	5	3
6.2	6	3.2	5.4	3	5.2	4.6	6.6	5.6	4.4	2.8	2.4	6		5.66667	5.33333	3.44444
5.8	5.8	4.6	4.6	5.4	5	5.4	5.8	5.2	5	5	5.6	4.4		5	5	3.88889
5.6	6	4	5.4	2.8	5.8	4.4	5.6	6.8	5.4	2.2	6.2	3.8		4.33333	3.66667	4.11111
6	4.6	4	4.8	3.2	3.4	4.2	5.4	5.2	3.2	2.8	5.8	4.4		4.77778	3.83333	3.66667
5.8	5.4	4.6	4.2	4.6	5	4.8	4	5	3.4	3.2	5	5		3.55556	3.91667	4.11111
5	5.4	4.8	4.2	4.4	4.2	4.2	4.8	5.2	4	4	2.8	6		4.88889	4.58333	3
6.4	5	5.2	4.8	4.2	5.8	3.8	4.6	5.2	3	2.8	4.2	5.2		5	4.5	2.11111
